# Supplementary material for: Alcohol Consumption Modulates the Development of Chronic Pain in COVID-19 Patients: A Network Meta-Analysis
Source: ACS Pharmacol Transl Sci. 2025 Feb 4;8(2):409–22. doi: 10.1021/acsptsci.4c00479 (PMC11833718; doi:10.1021/acsptsci.4c00479)
Supplement: Supplementary file 1 — pt4c00479_si_001.xls [file pt4c00479_si_001.xls]

## Sheet: Sheet0
Expr Fold Change	Expr p-value	Expr False Discovery Rate (q-value)	ID	Symbol	Entrez Gene Name	Location	Type(s)
1.731	0.000905	0.00475	A4GALT	A4GALT	alpha 1,4-galactosyltransferase (P1PK blood group)	Cytoplasm	enzyme
-1.389	1.25e-05	0.000139	AACS	AACS	acetoacetyl-CoA synthetase	Cytoplasm	enzyme
5.384	0.012	0.0382	AADAC	AADAC	arylacetamide deacetylase	Cytoplasm	enzyme
-1.182	0.00914	0.0307	ENSG00000103591	AAGAB	alpha and gamma adaptin binding protein	Cytoplasm	other
-1.281	0.000126	0.000949	AAK1	AAK1	AP2 associated kinase 1	Cytoplasm	kinase
1.728	2.11e-05	0.000215	C11orf67	AAMDC	adipogenesis associated Mth938 domain containing	Cytoplasm	other
-1.306	6.04e-06	7.75e-05	AARS	AARS1	alanyl-tRNA synthetase 1	Cytoplasm	enzyme
-1.238	0.000291	0.00187	AARS2	AARS2	alanyl-tRNA synthetase 2, mitochondrial	Cytoplasm	enzyme
-1.243	0.00361	0.0146	AARSD1	AARSD1	alanyl-tRNA synthetase domain containing 1	Nucleus	enzyme
1.31	3.19e-05	0.000304	AASDH	AASDH	aminoadipate-semialdehyde dehydrogenase	Other	enzyme
1.613	3.95e-07	8.14e-06	AASS	AASS	aminoadipate-semialdehyde synthase	Cytoplasm	enzyme
-1.179	0.00672	0.0241	ABAT	ABAT	4-aminobutyrate aminotransferase	Cytoplasm	enzyme
1.786	1.56e-07	3.79e-06	ABCA1	ABCA1	ATP binding cassette subfamily A member 1	Plasma Membrane	transporter
1.477	7.12e-06	8.88e-05	ABCA10	ABCA10	ATP binding cassette subfamily A member 10	Other	transporter
-1.272	2.49e-06	3.7e-05	ABCA3	ABCA3	ATP binding cassette subfamily A member 3	Cytoplasm	transporter
1.414	5.96e-05	0.000511	ABCA5	ABCA5	ATP binding cassette subfamily A member 5	Plasma Membrane	transporter
1.455	4.17e-06	5.68e-05	ABCA6	ABCA6	ATP binding cassette subfamily A member 6	Plasma Membrane	transporter
-1.377	0.00359	0.0145	ABCA7	ABCA7	ATP binding cassette subfamily A member 7	Plasma Membrane	transporter
1.368	0.0469	0.111	ABCA8	ABCA8	ATP binding cassette subfamily A member 8	Plasma Membrane	transporter
1.408	0.000646	0.0036	ABCA9	ABCA9	ATP binding cassette subfamily A member 9	Other	transporter
1.368	0.00489	0.0187	ABCB1	ABCB1	ATP binding cassette subfamily B member 1	Plasma Membrane	transporter
-1.155	0.0307	0.08	ABCB9	ABCB9	ATP binding cassette subfamily B member 9	Cytoplasm	transporter
-1.897	3.12e-05	0.000298	ABCC12	ABCC12	ATP binding cassette subfamily C member 12	Cytoplasm	transporter
2.082	0.00192	0.00877	ABCC3	ABCC3	ATP binding cassette subfamily C member 3	Plasma Membrane	transporter
1.387	0.000218	0.00147	ABCC4	ABCC4	ATP binding cassette subfamily C member 4 (PEL blood group)	Plasma Membrane	transporter
-1.129	0.0468	0.111	ABCC5	ABCC5	ATP binding cassette subfamily C member 5	Plasma Membrane	transporter
1.325	0.0148	0.0452	ABCC9	ABCC9	ATP binding cassette subfamily C member 9	Plasma Membrane	ion channel
1.275	0.000152	0.0011	ABCD3	ABCD3	ATP binding cassette subfamily D member 3	Cytoplasm	transporter
1.343	0.00721	0.0255	ABCD4	ABCD4	ATP binding cassette subfamily D member 4	Cytoplasm	transporter
-1.147	0.0303	0.0792	ABCF1	ABCF1	ATP binding cassette subfamily F member 1	Cytoplasm	transporter
-1.227	7.72e-05	0.000633	ABCF2	ABCF2	ATP binding cassette subfamily F member 2	Cytoplasm	transporter
-1.282	1.82e-06	2.86e-05	ABCF3	ABCF3	ATP binding cassette subfamily F member 3	Other	transporter
1.585	0.00239	0.0105	ABCG2	ABCG2	ATP binding cassette subfamily G member 2 (JR blood group)	Plasma Membrane	transporter
-1.51	7.44e-06	9.18e-05	ABCG4	ABCG4	ATP binding cassette subfamily G member 4	Plasma Membrane	transporter
-1.303	0.0043	0.0168	ABHD11	ABHD11	abhydrolase domain containing 11	Cytoplasm	enzyme
-1.329	8.32e-06	0.0001	ABHD12	ABHD12	abhydrolase domain containing 12, lysophospholipase	Plasma Membrane	enzyme
-1.29	0.0301	0.0788	C14orf29	ABHD12B	abhydrolase domain containing 12B	Other	peptidase
1.413	0.00047	0.00278	ABHD13	ABHD13	abhydrolase domain containing 13	Other	peptidase
-1.224	0.0403	0.0988	ABHD14A	ABHD14A	abhydrolase domain containing 14A	Cytoplasm	enzyme
1.383	0.00164	0.00772	ENSG00000168792	ABHD15	abhydrolase domain containing 15	Extracellular Space	other
-1.42	6.4e-08	1.86e-06	BAT5	ABHD16A	abhydrolase domain containing 16A, phospholipase	Other	enzyme
1.27	0.00123	0.00611	FAM108B1	ABHD17B	abhydrolase domain containing 17B, depalmitoylase	Plasma Membrane	peptidase
1.264	0.00124	0.00616	C4orf29	ABHD18	abhydrolase domain containing 18	Other	other
1.524	3.77e-05	0.00035	ABHD3	ABHD3	abhydrolase domain containing 3, phospholipase	Plasma Membrane	enzyme
1.696	4.06e-05	0.000371	ABHD4	ABHD4	abhydrolase domain containing 4, N-acyl phospholipase B	Cytoplasm	peptidase
1.24	0.00855	0.0291	ABHD5	ABHD5	abhydrolase domain containing 5, lysophosphatidic acid acyltransferase	Cytoplasm	enzyme
-1.335	0.00108	0.0055	ABHD8	ABHD8	abhydrolase domain containing 8	Cytoplasm	enzyme
1.204	0.000583	0.0033	ENSG00000136754	ABI1	abl interactor 1	Cytoplasm	other
-1.185	0.0403	0.0988	ABI2	ABI2	abl interactor 2	Cytoplasm	other
1.74	0.000761	0.00412	ABI3BP	ABI3BP	ABI family member 3 binding protein	Extracellular Space	other
-1.469	1.01e-06	1.78e-05	ABLIM2	ABLIM2	actin binding LIM protein family member 2	Cytoplasm	other
-1.262	4.38e-05	0.000393	ABLIM3	ABLIM3	actin binding LIM protein family member 3	Cytoplasm	other
2.387	0.00103	0.00528	ABO	ABO	ABO, alpha 1-3-N-acetylgalactosaminyltransferase and alpha 1-3-galactosyltransferase	Other	enzyme
-1.418	1.48e-09	8.02e-08	ABR	ABR	ABR activator of RhoGEF and GTPase	Cytoplasm	other
-1.27	0.0223	0.0625	C6orf115	ABRACL	ABRA C-terminal like	Nucleus	other
1.217	0.0342	0.0871	FAM175A	ABRAXAS1	abraxas 1, BRCA1 A complex subunit	Nucleus	other
-1.423	5.54e-08	1.66e-06	ABTB1	ABTB1	ankyrin repeat and BTB domain containing 1	Cytoplasm	translation regulator
1.209	0.0391	0.0965	ABTB2	ABTB2	ankyrin repeat and BTB domain containing 2	Nucleus	other
-1.512	1.23e-08	4.69e-07	BTBD11	ABTB3	ankyrin repeat and BTB domain containing 3	Other	transcription regulator
1.538	0.00312	0.013	ENSG00000222024	AC0049451		Other	other
2.55	0.00138	0.00675	ENSG00000197462	AC0052761		Other	other
3.182	0.000258	0.00169	ENSG00000188525	AC0109691		Other	other
4.409	0.00256	0.0111	ENSG00000222017	AC0119971		Other	other
-1.211	0.00881	0.0299	ENSG00000204399	AC0123062		Other	other
-5.157	0.00597	0.0219	ENSG00000108958	AC0162923		Other	other
-2.295	9.75e-07	1.73e-05	ENSG00000187904	AC0973825		Other	other
1.531	4.21e-08	1.31e-06	ACAA2	ACAA2	acetyl-CoA acyltransferase 2	Cytoplasm	enzyme
-1.248	1.23e-05	0.000137	ACACA	ACACA	acetyl-CoA carboxylase alpha	Cytoplasm	enzyme
1.366	0.000773	0.00417	ACACB	ACACB	acetyl-CoA carboxylase beta	Cytoplasm	enzyme
1.546	2.03e-07	4.76e-06	ACAD11	ACAD11	acyl-CoA dehydrogenase family member 11	Cytoplasm	enzyme
-1.24	2.13e-05	0.000217	ACAD9	ACAD9	acyl-CoA dehydrogenase family member 9	Cytoplasm	enzyme
2.819	3.96e-06	5.48e-05	ACAN	ACAN	aggrecan	Extracellular Space	other
1.82	0.0142	0.0439	ACAP1	ACAP1	ArfGAP with coiled-coil, ankyrin repeat and PH domains 1	Plasma Membrane	other
1.477	1.21e-10	1e-08	ACAP2	ACAP2	ArfGAP with coiled-coil, ankyrin repeat and PH domains 2	Nucleus	other
1.13	0.0373	0.0934	ACAT1	ACAT1	acetyl-CoA acetyltransferase 1	Cytoplasm	enzyme
-1.427	1.9e-06	2.97e-05	ACAT2	ACAT2	acetyl-CoA acetyltransferase 2	Cytoplasm	enzyme
-1.213	0.0174	0.0515	ACD	ACD	ACD shelterin complex subunit and telomerase recruitment factor	Nucleus	other
-1.269	0.0283	0.0753	ACE	ACE	angiotensin I converting enzyme	Plasma Membrane	peptidase
1.313	0.00152	0.00727	ACER2	ACER2	alkaline ceramidase 2	Cytoplasm	enzyme
-1.602	3.04e-08	1e-06	ACHE	ACHE	acetylcholinesterase (Yt blood group)	Plasma Membrane	enzyme
1.602	1.28e-05	0.000142	CXCR7	ACKR3	atypical chemokine receptor 3	Plasma Membrane	G-protein coupled receptor
1.779	0.000126	0.000949	CCRL1	ACKR4	atypical chemokine receptor 4	Plasma Membrane	G-protein coupled receptor
-1.298	1.26e-05	0.00014	ACLY	ACLY	ATP citrate lyase	Cytoplasm	enzyme
1.191	0.00389	0.0155	ACO1	ACO1	aconitase 1	Cytoplasm	enzyme
-1.11	0.047	0.111	ACO2	ACO2	aconitase 2	Cytoplasm	enzyme
-1.582	4.8e-08	1.47e-06	ACOT7	ACOT7	acyl-CoA thioesterase 7	Cytoplasm	enzyme
-1.433	0.000242	0.0016	ACOT8	ACOT8	acyl-CoA thioesterase 8	Cytoplasm	enzyme
1.122	0.0324	0.0835	ACOX1	ACOX1	acyl-CoA oxidase 1	Cytoplasm	enzyme
-1.151	0.0139	0.0431	ACOX3	ACOX3	acyl-CoA oxidase 3, pristanoyl	Cytoplasm	enzyme
3.107	0.0468	0.111	ACOXL	ACOXL	acyl-CoA oxidase like	Other	enzyme
1.827	0.0226	0.0631	ENSG00000204581	ACOXL-AS1	ACOXL antisense RNA 1	Other	other
-1.298	0.000249	0.00164	ACP2	ACP2	acid phosphatase 2, lysosomal	Cytoplasm	phosphatase
2.602	8.57e-05	0.000686	ACPP	ACP3	acid phosphatase 3	Extracellular Space	phosphatase
1.273	0.00385	0.0154	ACP6	ACP6	acid phosphatase 6, lysophosphatidic	Cytoplasm	phosphatase
1.925	0.024	0.066	ENSG00000183760	ACP7	acid phosphatase 7, tartrate resistant (putative)	Other	enzyme
1.235	0.0104	0.0341	ACSBG1	ACSBG1	acyl-CoA synthetase bubblegum family member 1	Cytoplasm	enzyme
-1.214	0.00543	0.0203	ACSF3	ACSF3	acyl-CoA synthetase family member 3	Cytoplasm	enzyme
1.53	0.000688	0.00378	ACSL1	ACSL1	acyl-CoA synthetase long chain family member 1	Cytoplasm	enzyme
2.486	9.75e-18	1.39e-14	ACSL5	ACSL5	acyl-CoA synthetase long chain family member 5	Cytoplasm	enzyme
2.302	0.0107	0.0349	ACSM3	ACSM3	acyl-CoA synthetase medium chain family member 3	Cytoplasm	enzyme
1.505	4.34e-05	0.00039	ACSS3	ACSS3	acyl-CoA synthetase short chain family member 3	Cytoplasm	enzyme
5.126	0.00884	0.0299	ACTBL2	ACTBL2	actin beta like 2	Nucleus	other
3.744	0.0389	0.0963	ENSG00000185607	ACTBP7	ACTB pseudogene 7	Other	other
1.767	0.0395	0.0972	ENSG00000215388	ACTG1P3	actin gamma 1 pseudogene 3	Other	other
1.46	7.55e-05	0.000621	ACTL6A	ACTL6A	actin like 6A	Nucleus	other
-1.376	0.000438	0.00262	ACTL6B	ACTL6B	actin like 6B	Nucleus	other
3.137	0.00164	0.00771	ACTL7A	ACTL7A	actin like 7A	Nucleus	other
-1.148	0.0142	0.0437	ACTN1	ACTN1	actinin alpha 1	Nucleus	transcription regulator
-1.298	0.008	0.0277	ACTR10	ACTR10	actin related protein 10	Cytoplasm	other
-1.28	7.48e-07	1.39e-05	ACTR1A	ACTR1A	actin related protein 1A	Cytoplasm	other
-1.257	0.00167	0.00783	ACTR1B	ACTR1B	actin related protein 1B	Cytoplasm	other
-1.478	1.82e-06	2.86e-05	ACTR3B	ACTR3B	actin related protein 3B	Cytoplasm	other
3.331	0.00659	0.0238	ACTRT1	ACTRT1	actin related protein T1	Cytoplasm	other
1.604	0.000576	0.00327	ACVRL1	ACVRL1	activin A receptor like type 1	Plasma Membrane	kinase
-3.353	2.9e-05	0.000279	ACY3	ACY3	aminoacylase 3	Cytoplasm	enzyme
1.433	0.0468	0.111	ADA	ADA	adenosine deaminase	Cytoplasm	enzyme
1.301	0.00723	0.0255	CECR1	ADA2	adenosine deaminase 2	Extracellular Space	enzyme
-2.065	0.00422	0.0165	ADAD2	ADAD2	adenosine deaminase domain containing 2	Other	other
-1.487	2.47e-06	3.68e-05	ADAM11	ADAM11	ADAM metallopeptidase domain 11	Plasma Membrane	peptidase
1.582	0.0267	0.0719	ADAM12	ADAM12	ADAM metallopeptidase domain 12	Plasma Membrane	peptidase
1.307	5.22e-06	6.86e-05	ADAM17	ADAM17	ADAM metallopeptidase domain 17	Plasma Membrane	peptidase
-1.242	0.00159	0.00752	ADAM19	ADAM19	ADAM metallopeptidase domain 19	Plasma Membrane	peptidase
1.299	0.0216	0.0608	ADAM20	ADAM20	ADAM metallopeptidase domain 20	Plasma Membrane	peptidase
-1.422	0.000392	0.0024	ADAM23	ADAM23	ADAM metallopeptidase domain 23	Plasma Membrane	peptidase
1.759	0.000323	0.00204	ADAM28	ADAM28	ADAM metallopeptidase domain 28	Plasma Membrane	peptidase
3.976	0.0338	0.0863	ADAM30	ADAM30	ADAM metallopeptidase domain 30	Plasma Membrane	peptidase
1.481	6.66e-07	1.26e-05	ADAM32	ADAM32	ADAM metallopeptidase domain 32	Other	peptidase
1.783	0.000765	0.00414	ADAM8	ADAM8	ADAM metallopeptidase domain 8	Plasma Membrane	peptidase
1.109	0.0302	0.079	ADAM9	ADAM9	ADAM metallopeptidase domain 9	Plasma Membrane	peptidase
3.376	0.00792	0.0274	ADAMDEC1	ADAMDEC1	ADAM like decysin 1	Extracellular Space	peptidase
2.553	3.07e-11	3.2e-09	ADAMTS1	ADAMTS1	ADAM metallopeptidase with thrombospondin type 1 motif 1	Extracellular Space	peptidase
-1.254	0.0394	0.0971	ADAMTS16	ADAMTS16	ADAM metallopeptidase with thrombospondin type 1 motif 16	Extracellular Space	other
2.753	0.00268	0.0115	ADAMTS18	ADAMTS18	ADAM metallopeptidase with thrombospondin type 1 motif 18	Extracellular Space	peptidase
1.513	0.000757	0.0041	ADAMTS2	ADAMTS2	ADAM metallopeptidase with thrombospondin type 1 motif 2	Extracellular Space	peptidase
1.65	0.0192	0.0555	ADAMTS4	ADAMTS4	ADAM metallopeptidase with thrombospondin type 1 motif 4	Extracellular Space	peptidase
1.404	0.00212	0.00952	ADAMTS6	ADAMTS6	ADAM metallopeptidase with thrombospondin type 1 motif 6	Extracellular Space	peptidase
1.921	0.00815	0.0281	ADAMTS7	ADAMTS7	ADAM metallopeptidase with thrombospondin type 1 motif 7	Extracellular Space	peptidase
-1.593	7.21e-07	1.35e-05	ADAMTS8	ADAMTS8	ADAM metallopeptidase with thrombospondin type 1 motif 8	Extracellular Space	peptidase
2.625	6.17e-05	0.000525	ADAMTS9	ADAMTS9	ADAM metallopeptidase with thrombospondin type 1 motif 9	Extracellular Space	peptidase
-1.384	1.57e-05	0.000169	ADAMTSL2	ADAMTSL2	ADAMTS like 2	Extracellular Space	other
1.363	0.0115	0.0372	ADAMTSL3	ADAMTSL3	ADAMTS like 3	Other	other
2.033	0.000444	0.00266	ADAMTSL4	ADAMTSL4	ADAMTS like 4	Extracellular Space	other
1.937	4.24e-05	0.000383	C1orf138	ADAMTSL4-AS1	ADAMTSL4 antisense RNA 1	Other	other
-1.399	6.81e-07	1.28e-05	ADAP1	ADAP1	ArfGAP with dual PH domains 1	Nucleus	other
-1.146	0.0132	0.0415	ADAR	ADAR	adenosine deaminase RNA specific	Nucleus	enzyme
-1.372	3.47e-05	0.000325	ADARB1	ADARB1	adenosine deaminase RNA specific B1	Nucleus	enzyme
1.346	0.00356	0.0145	ADARB2	ADARB2	adenosine deaminase RNA specific B2 (inactive)	Nucleus	enzyme
2.085	0.0308	0.0803	ENSG00000205696	ADARB2-AS1		Other	other
1.228	0.024	0.066	ADAT2	ADAT2	adenosine deaminase tRNA specific 2	Nucleus	enzyme
-1.507	9.37e-06	0.00011	ADCK1	ADCK1	aarF domain containing kinase 1	Cytoplasm	kinase
-1.302	3.11e-05	0.000297	ADCK2	ADCK2	aarF domain containing kinase 2	Cytoplasm	kinase
-1.473	9.4e-06	0.000111	ADCY1	ADCY1	adenylate cyclase 1	Plasma Membrane	enzyme
1.62	0.00766	0.0267	ENSG00000161912	ADCY10P1	ADCY10 pseudogene 1	Other	other
-1.152	0.0301	0.0788	ADCY2	ADCY2	adenylate cyclase 2	Plasma Membrane	enzyme
-1.166	0.0199	0.057	ADCY5	ADCY5	adenylate cyclase 5	Plasma Membrane	enzyme
-1.205	0.00415	0.0163	ADCY6	ADCY6	adenylate cyclase 6	Plasma Membrane	enzyme
-1.111	0.0395	0.0973	ADCY9	ADCY9	adenylate cyclase 9	Plasma Membrane	enzyme
-1.675	0.00263	0.0114	ADCYAP1	ADCYAP1	adenylate cyclase activating polypeptide 1	Extracellular Space	other
-1.133	0.0116	0.0372	ADD1	ADD1	adducin 1	Cytoplasm	other
-1.609	4.38e-07	8.84e-06	ADD2	ADD2	adducin 2	Cytoplasm	other
1.519	1.16e-09	6.63e-08	ADD3	ADD3	adducin 3	Cytoplasm	other
-1.473	1.97e-07	4.65e-06	GPR123	ADGRA1	adhesion G protein-coupled receptor A1	Plasma Membrane	G-protein coupled receptor
1.197	0.0422	0.102	GPR125	ADGRA3	adhesion G protein-coupled receptor A3	Plasma Membrane	G-protein coupled receptor
-1.547	3.41e-11	3.48e-09	BAI1	ADGRB1	adhesion G protein-coupled receptor B1	Plasma Membrane	G-protein coupled receptor
-1.547	2.36e-16	1.68e-13	BAI2	ADGRB2	adhesion G protein-coupled receptor B2	Plasma Membrane	G-protein coupled receptor
2.399	0.00977	0.0324	EMR1	ADGRE1	adhesion G protein-coupled receptor E1	Plasma Membrane	G-protein coupled receptor
2.712	1.16e-08	4.48e-07	EMR2	ADGRE2	adhesion G protein-coupled receptor E2	Plasma Membrane	other
1.312	0.0346	0.0878	CD97	ADGRE5	adhesion G protein-coupled receptor E5	Plasma Membrane	G-protein coupled receptor
1.371	0.0459	0.109	GPR64	ADGRG2	adhesion G protein-coupled receptor G2	Plasma Membrane	G-protein coupled receptor
2.024	0.0496	0.115	GPR112	ADGRG4	adhesion G protein-coupled receptor G4	Plasma Membrane	G-protein coupled receptor
1.349	0.0357	0.09	GPR126	ADGRG6	adhesion G protein-coupled receptor G6	Plasma Membrane	G-protein coupled receptor
-1.352	8.66e-08	2.34e-06	LPHN1	ADGRL1	adhesion G protein-coupled receptor L1	Plasma Membrane	G-protein coupled receptor
2.999	2.63e-26	2.81e-22	ELTD1	ADGRL4	adhesion G protein-coupled receptor L4	Plasma Membrane	G-protein coupled receptor
1.342	0.0078	0.0271	GPR98	ADGRV1	adhesion G protein-coupled receptor V1	Plasma Membrane	G-protein coupled receptor
3.288	5.61e-08	1.68e-06	ADH1B	ADH1B	alcohol dehydrogenase 1B (class I), beta polypeptide	Cytoplasm	enzyme
2.614	0.0172	0.0511	ADH6	ADH6	alcohol dehydrogenase 6 (class V)	Cytoplasm	enzyme
1.412	2.64e-05	0.000258	ADHFE1	ADHFE1	alcohol dehydrogenase iron containing 1	Cytoplasm	enzyme
1.392	4.88e-08	1.49e-06	ADI1	ADI1	acireductone dioxygenase 1	Nucleus	enzyme
1.324	0.004	0.0159	ADIPOR2	ADIPOR2	adiponectin receptor 2	Plasma Membrane	transmembrane receptor
2.779	6.27e-14	1.59e-11	C10orf116	ADIRF	adipogenesis regulatory factor	Nucleus	other
-1.401	4.02e-07	8.27e-06	C20orf27	ADISSP	adipose secreted signaling protein	Extracellular Space	other
8.125	1.71e-13	3.91e-11	ADM	ADM	adrenomedullin	Extracellular Space	other
-1.331	0.000637	0.00356	ADORA1	ADORA1	adenosine A1 receptor	Plasma Membrane	G-protein coupled receptor
1.574	0.000141	0.00103	ADORA2B	ADORA2B	adenosine A2b receptor	Plasma Membrane	G-protein coupled receptor
1.659	0.00118	0.00593	ADORA3	ADORA3	adenosine A3 receptor	Plasma Membrane	G-protein coupled receptor
1.413	0.00905	0.0305	ADPRH	ADPRH	ADP-ribosylarginine hydrolase	Extracellular Space	enzyme
-1.551	1.36e-05	0.00015	ADRA1B	ADRA1B	adrenoceptor alpha 1B	Plasma Membrane	G-protein coupled receptor
-2.088	5.75e-05	0.000496	ADRA1D	ADRA1D	adrenoceptor alpha 1D	Plasma Membrane	G-protein coupled receptor
-1.607	8.48e-06	0.000102	ADRA2A	ADRA2A	adrenoceptor alpha 2A	Plasma Membrane	G-protein coupled receptor
2.225	0.00993	0.0329	ADRA2B	ADRA2B	adrenoceptor alpha 2B	Plasma Membrane	G-protein coupled receptor
1.418	0.0066	0.0238	ADRB2	ADRB2	adrenoceptor beta 2	Plasma Membrane	G-protein coupled receptor
-1.19	0.00656	0.0237	ADRM1	ADRM1	ADRM1 26S proteasome ubiquitin receptor	Plasma Membrane	other
-1.213	0.0123	0.0391	ADSL	ADSL	adenylosuccinate lyase	Cytoplasm	enzyme
1.591	0.000819	0.00438	ADSSL1	ADSS1	adenylosuccinate synthase 1	Cytoplasm	enzyme
-1.157	0.022	0.0617	ADSS	ADSS2	adenylosuccinate synthase 2	Cytoplasm	enzyme
-2.239	4.06e-07	8.32e-06	C6orf105	ADTRP	androgen dependent TFPI regulating protein	Plasma Membrane	enzyme
1.281	8.66e-07	1.57e-05	AEBP2	AEBP2	AE binding protein 2	Nucleus	transcription regulator
1.486	0.000997	0.00515	AEN	AEN	apoptosis enhancing nuclease	Nucleus	enzyme
1.46	0.000561	0.00321	AFAP1L1	AFAP1L1	actin filament associated protein 1 like 1	Other	other
-1.132	0.0332	0.085	AFAP1L2	AFAP1L2	actin filament associated protein 1 like 2	Cytoplasm	other
1.168	0.0121	0.0386	MLLT4	AFDN	afadin, adherens junction formation factor	Nucleus	other
1.488	0.0449	0.107	C6orf124	AFDN-DT		Other	other
1.374	3.39e-07	7.17e-06	AFF1	AFF1	ALF transcription elongation factor 1	Nucleus	transcription regulator
1.274	4.64e-07	9.31e-06	AFF4	AFF4	ALF transcription elongation factor 4	Nucleus	transcription regulator
1.146	0.0145	0.0445	SPATA5	AFG2A	AFG2 AAA ATPase homolog A	Cytoplasm	other
-1.304	2.01e-06	3.11e-05	AFG3L2	AFG3L2	AFG3 like matrix AAA peptidase subunit 2	Cytoplasm	peptidase
1.653	0.000773	0.00417	AGAP11	AGAP11		Other	other
1.696	0.0334	0.0856	CTGLF9P	AGAP13P	ArfGAP with GTPase domain, ankyrin repeat and PH domain 13, pseudogene	Other	other
-1.523	9.41e-07	1.68e-05	AGAP2	AGAP2	ArfGAP with GTPase domain, ankyrin repeat and PH domain 2	Nucleus	enzyme
-1.32	9.07e-09	3.62e-07	AGAP3	AGAP3	ArfGAP with GTPase domain, ankyrin repeat and PH domain 3	Nucleus	transcription regulator
1.47	0.0129	0.0405	AGAP4	AGAP4	ArfGAP with GTPase domain, ankyrin repeat and PH domain 4	Other	other
1.337	0.0293	0.0773	ENSG00000204172	AGAP9	ArfGAP with GTPase domain, ankyrin repeat and PH domain 9	Other	other
1.922	0.00331	0.0136	AGBL2	AGBL2	AGBL carboxypeptidase 2	Cytoplasm	enzyme
-1.133	0.0325	0.0837	AGBL5	AGBL5	AGBL carboxypeptidase 5	Cytoplasm	peptidase
1.927	0.00219	0.00975	AGER	AGER	advanced glycosylation end-product specific receptor	Plasma Membrane	transmembrane receptor
-1.15	0.0122	0.0389	AGK	AGK	acylglycerol kinase	Cytoplasm	kinase
-1.703	9.45e-05	0.000745	AGMAT	AGMAT	agmatinase (putative)	Cytoplasm	enzyme
1.217	0.00287	0.0122	EIF2C3	AGO3	argonaute RISC catalytic component 3	Cytoplasm	translation regulator
1.32	1.65e-05	0.000176	EIF2C4	AGO4	argonaute RISC component 4	Cytoplasm	translation regulator
-1.297	9.51e-07	1.69e-05	AGPAT1	AGPAT1	1-acylglycerol-3-phosphate O-acyltransferase 1	Cytoplasm	enzyme
-1.184	0.000167	0.00119	AGPAT3	AGPAT3	1-acylglycerol-3-phosphate O-acyltransferase 3	Cytoplasm	enzyme
-1.276	0.0458	0.109	C6orf59	AGPAT4-IT1	AGPAT4 intronic transcript 1	Other	other
-1.31	0.00112	0.00568	AGRN	AGRN	agrin	Plasma Membrane	other
1.953	8.61e-11	7.44e-09	AGT	AGT	angiotensinogen	Extracellular Space	growth factor
2.213	0.0268	0.0721	AGTR1	AGTR1	angiotensin II receptor type 1	Plasma Membrane	G-protein coupled receptor
1.771	0.000126	0.00095	AGTRAP	AGTRAP	angiotensin II receptor associated protein	Plasma Membrane	G-protein coupled receptor
1.227	1.72e-05	0.000182	AHCTF1	AHCTF1	AT-hook containing transcription factor 1	Nucleus	transcription regulator
-1.206	0.00237	0.0104	AHCY	AHCY	adenosylhomocysteinase	Cytoplasm	enzyme
1.496	5.59e-05	0.000484	AHCYL1	AHCYL1	adenosylhomocysteinase like 1	Cytoplasm	enzyme
1.159	0.0193	0.0556	AHCYL2	AHCYL2	adenosylhomocysteinase like 2	Other	enzyme
-1.135	0.0189	0.0548	AHDC1	AHDC1	AT-hook DNA binding motif containing 1	Nucleus	transcription regulator
1.296	0.00329	0.0136	AHI1	AHI1	Abelson helper integration site 1	Cytoplasm	other
1.592	3.43e-06	4.85e-05	AHNAK	AHNAK	AHNAK nucleoprotein	Nucleus	other
-1.593	1.5e-07	3.66e-06	AHNAK2	AHNAK2	AHNAK nucleoprotein 2	Cytoplasm	other
1.288	0.0053	0.02	AHR	AHR	aryl hydrocarbon receptor	Nucleus	ligand-dependent nuclear receptor
-1.214	0.00154	0.00735	AHSA1	AHSA1	activator of HSP90 ATPase activity 1	Cytoplasm	other
1.631	0.00139	0.00676	AHSA2	AHSA2P	activator of HSP90 ATPase homolog 2, pseudogene	Other	other
2.604	0.0196	0.0562	ERAF	AHSP	alpha hemoglobin stabilizing protein	Cytoplasm	other
5.76	0.00203	0.00918	AICDA	AICDA	activation induced cytidine deaminase	Cytoplasm	enzyme
1.128	0.0213	0.0601	AIDA	AIDA	axin interactor, dorsalization associated	Cytoplasm	other
1.509	0.0117	0.0376	AIF1	AIF1	allograft inflammatory factor 1	Nucleus	other
-1.226	0.000532	0.00308	AIFM1	AIFM1	apoptosis inducing factor mitochondria associated 1	Cytoplasm	enzyme
-1.261	0.00556	0.0207	AIFM3	AIFM3	apoptosis inducing factor mitochondria associated 3	Cytoplasm	enzyme
1.807	0.0117	0.0375	AIM2	AIM2	absent in melanoma 2	Cytoplasm	other
1.306	9.26e-06	0.000109	SCYE1	AIMP1	aminoacyl tRNA synthetase complex interacting multifunctional protein 1	Extracellular Space	cytokine
-1.23	0.00184	0.00848	ENSG00000106305	AIMP2	aminoacyl tRNA synthetase complex interacting multifunctional protein 2	Plasma Membrane	other
-1.178	0.0327	0.084	C1orf109	AIRIM	AFG2 interacting ribosome maturation factor	Nucleus	other
-1.295	0.000648	0.0036	AJAP1	AJAP1	adherens junctions associated protein 1	Plasma Membrane	other
1.277	0.0027	0.0116	AK2	AK2	adenylate kinase 2	Cytoplasm	kinase
1.516	1.19e-09	6.69e-08	AK3	AK3	adenylate kinase 3	Cytoplasm	kinase
-1.288	0.00511	0.0194	AK5	AK5	adenylate kinase 5	Cytoplasm	kinase
1.52	0.0131	0.0412	C6orf224	AK9	adenylate kinase 9	Nucleus	kinase
-1.314	0.0302	0.079	AKAP5	AKAP5	A-kinase anchoring protein 5	Plasma Membrane	other
-1.205	0.00182	0.00839	AKAP6	AKAP6	A-kinase anchoring protein 6	Nucleus	other
1.186	0.00557	0.0207	AKAP7	AKAP7	A-kinase anchoring protein 7	Plasma Membrane	other
1.167	0.0198	0.0567	AKAP8	AKAP8	A-kinase anchoring protein 8	Nucleus	other
1.218	0.0287	0.0762	AKAP8L	AKAP8L	A-kinase anchoring protein 8 like	Nucleus	other
1.152	0.0448	0.107	AKAP9	AKAP9	A-kinase anchoring protein 9	Cytoplasm	other
-1.206	0.0121	0.0386	C11orf17	AKIP1	A-kinase interacting protein 1	Nucleus	other
-1.232	0.00132	0.00648	AKIRIN2	AKIRIN2	akirin 2	Nucleus	other
1.254	0.0423	0.103	AKNA	AKNA	AT-hook transcription factor	Nucleus	transcription regulator
-1.214	0.00882	0.0299	AKR1A1	AKR1A1	aldo-keto reductase family 1 member A1	Cytoplasm	enzyme
-1.192	0.01	0.0332	AKR1B1	AKR1B1	aldo-keto reductase family 1 member B	Cytoplasm	enzyme
2.141	2.63e-07	5.86e-06	AKR1C3	AKR1C3	aldo-keto reductase family 1 member C3	Cytoplasm	enzyme
5.894	1.08e-07	2.82e-06	ALAS2	ALAS2	5'-aminolevulinate synthase 2	Cytoplasm	enzyme
1.637	0.0144	0.0444	ALB	ALB	albumin	Extracellular Space	transporter
1.228	0.00838	0.0287	ALCAM	ALCAM	activated leukocyte cell adhesion molecule	Plasma Membrane	other
1.495	1.93e-05	0.0002	ALDH1A1	ALDH1A1	aldehyde dehydrogenase 1 family member A1	Cytoplasm	enzyme
-1.417	5.62e-06	7.3e-05	ALDH1B1	ALDH1B1	aldehyde dehydrogenase 1 family member B1	Cytoplasm	enzyme
1.85	2.08e-06	3.19e-05	ALDH1L1	ALDH1L1	aldehyde dehydrogenase 1 family member L1	Cytoplasm	enzyme
1.201	0.0029	0.0122	ALDH2	ALDH2	aldehyde dehydrogenase 2 family member	Cytoplasm	enzyme
1.338	1.71e-05	0.000181	ALDH3A2	ALDH3A2	aldehyde dehydrogenase 3 family member A2	Cytoplasm	enzyme
1.299	9.12e-05	0.000725	ALDH6A1	ALDH6A1	aldehyde dehydrogenase 6 family member A1	Cytoplasm	enzyme
1.357	0.000321	0.00203	ALDH7A1	ALDH7A1	aldehyde dehydrogenase 7 family member A1	Cytoplasm	enzyme
1.457	0.0125	0.0396	ALDH8A1	ALDH8A1	aldehyde dehydrogenase 8 family member A1	Cytoplasm	enzyme
1.256	0.000654	0.00363	ALDH9A1	ALDH9A1	aldehyde dehydrogenase 9 family member A1	Cytoplasm	enzyme
-1.268	0.00104	0.00533	ALDOA	ALDOA	aldolase, fructose-bisphosphate A	Cytoplasm	enzyme
2.09	3.42e-07	7.21e-06	ALDOB	ALDOB	aldolase, fructose-bisphosphate B	Cytoplasm	enzyme
-1.218	0.0117	0.0375	ALG1	ALG1	ALG1 chitobiosyldiphosphodolichol beta-mannosyltransferase	Cytoplasm	enzyme
1.498	6.04e-05	0.000516	ALG10	ALG10	ALG10 alpha-1,2-glucosyltransferase	Cytoplasm	enzyme
1.408	0.000286	0.00185	ALG10B	ALG10B	ALG10 alpha-1,2-glucosyltransferase B	Plasma Membrane	transporter
-1.232	0.023	0.0638	ALG12	ALG12	ALG12 alpha-1,6-mannosyltransferase	Cytoplasm	enzyme
1.456	8.53e-05	0.000683	ALG6	ALG6	ALG6 alpha-1,3-glucosyltransferase	Cytoplasm	enzyme
-1.284	0.0012	0.00599	ALK	ALK	ALK receptor tyrosine kinase	Plasma Membrane	kinase
-2.326	0.0457	0.109	FAM150A	ALKAL1	ALK and LTK ligand 1	Extracellular Space	cytokine
-1.208	0.00404	0.016	ALKBH4	ALKBH4	alkB homolog 4, lysine demethylase	Cytoplasm	enzyme
-1.15	0.0261	0.0707	ALKBH5	ALKBH5	alkB homolog 5, RNA demethylase	Nucleus	enzyme
-1.427	2.43e-05	0.000241	ALKBH6	ALKBH6	alkB homolog 6	Nucleus	other
1.15	0.0413	0.101	ALMS1	ALMS1	ALMS1 centrosome and basal body associated protein	Cytoplasm	other
1.625	0.018	0.0527	ALOX12	ALOX12	arachidonate 12-lipoxygenase, 12S type	Cytoplasm	enzyme
1.436	0.041	0.1	ALOX5	ALOX5	arachidonate 5-lipoxygenase	Cytoplasm	enzyme
1.961	9.53e-05	0.000751	ALOX5AP	ALOX5AP	arachidonate 5-lipoxygenase activating protein	Plasma Membrane	enzyme
1.354	0.0435	0.105	ALOXE3	ALOXE3	arachidonate lipoxygenase 3	Extracellular Space	enzyme
1.412	0.0159	0.0479	ALPK1	ALPK1	alpha kinase 1	Cytoplasm	kinase
1.325	0.0318	0.0822	ALPL	ALPL	alkaline phosphatase, biomineralization associated	Plasma Membrane	phosphatase
1.588	0.00143	0.00691	ALX4	ALX4	ALX homeobox 4	Nucleus	transcription regulator
-3.377	0.0351	0.0887	AMBN	AMBN	ameloblastin	Extracellular Space	growth factor
1.69	0.0128	0.0403	AMDHD1	AMDHD1	amidohydrolase domain containing 1	Cytoplasm	enzyme
-1.313	0.0148	0.0454	AMDHD2	AMDHD2	amidohydrolase domain containing 2	Nucleus	enzyme
1.404	0.000485	0.00285	FAM123A	AMER2	APC membrane recruitment protein 2	Plasma Membrane	other
-1.339	0.00492	0.0188	FAM123C	AMER3	APC membrane recruitment protein 3	Other	other
-1.154	0.00642	0.0233	AMFR	AMFR	autocrine motility factor receptor	Plasma Membrane	transmembrane receptor
-2.556	0.000193	0.00133	AMH	AMH	anti-Mullerian hormone	Extracellular Space	growth factor
-1.46	1.03e-05	0.000118	AMIGO1	AMIGO1	adhesion molecule with Ig like domain 1	Plasma Membrane	other
-1.706	2.03e-06	3.14e-05	AMIGO2	AMIGO2	adhesion molecule with Ig like domain 2	Plasma Membrane	other
1.575	1.18e-06	2.03e-05	AMMECR1	AMMECR1	AMMECR nuclear protein 1	Nucleus	other
1.158	0.032	0.0826	AMOT	AMOT	angiomotin	Plasma Membrane	other
-1.185	0.00157	0.00746	AMOTL1	AMOTL1	angiomotin like 1	Plasma Membrane	other
-1.183	0.00203	0.00915	AMPD2	AMPD2	adenosine monophosphate deaminase 2	Cytoplasm	enzyme
1.573	1.26e-08	4.76e-07	AMY2B	AMY2B	amylase alpha 2B	Extracellular Space	enzyme
-1.102	0.0438	0.105	ANAPC1	ANAPC1	anaphase promoting complex subunit 1	Nucleus	other
1.325	2.88e-06	4.18e-05	C10orf104	ANAPC16	anaphase promoting complex subunit 16	Nucleus	other
-1.124	0.0278	0.0741	ANAPC5	ANAPC5	anaphase promoting complex subunit 5	Nucleus	other
-1.281	9.54e-06	0.000112	ANAPC7	ANAPC7	anaphase promoting complex subunit 7	Nucleus	other
3.825	6.47e-06	8.21e-05	ANG	ANG	angiogenin	Nucleus	enzyme
1.311	0.000189	0.00131	ANGEL2	ANGEL2	angel homolog 2	Nucleus	other
1.38	0.00158	0.00748	ANGPT1	ANGPT1	angiopoietin 1	Extracellular Space	growth factor
3.606	3.66e-12	5.1e-10	ANGPT2	ANGPT2	angiopoietin 2	Extracellular Space	growth factor
1.637	1.25e-06	2.12e-05	ANGPTL1	ANGPTL1	angiopoietin like 1	Plasma Membrane	other
2.019	0.000524	0.00304	ANGPTL2	ANGPTL2	angiopoietin like 2	Extracellular Space	other
2.453	9.92e-07	1.75e-05	ANGPTL3	ANGPTL3	angiopoietin like 3	Extracellular Space	growth factor
6.782	1.02e-10	8.55e-09	ANGPTL4	ANGPTL4	angiopoietin like 4	Extracellular Space	other
-1.296	0.00772	0.0269	ANK1	ANK1	ankyrin 1	Plasma Membrane	other
-1.274	0.000624	0.0035	ANK2	ANK2	ankyrin 2	Plasma Membrane	other
-1.228	0.000108	0.000836	ANK3	ANK3	ankyrin 3	Plasma Membrane	other
1.586	1.3e-09	7.28e-08	ANKAR	ANKAR	ankyrin and armadillo repeat containing	Nucleus	transcription regulator
1.229	0.0102	0.0336	ANKDD1A	ANKDD1A	ankyrin repeat and death domain containing 1A	Other	other
1.411	0.00722	0.0255	ANKFN1	ANKFN1	ankyrin repeat and fibronectin type III domain containing 1	Other	other
1.13	0.0291	0.0771	ANKFY1	ANKFY1	ankyrin repeat and FYVE domain containing 1	Cytoplasm	transcription regulator
-1.23	3.4e-05	0.00032	ANKH	ANKH	ANKH inorganic pyrophosphate transport regulator	Plasma Membrane	transporter
1.124	0.0411	0.1	ANKHD1	ANKHD1	ankyrin repeat and KH domain containing 1	Cytoplasm	other
1.161	0.0135	0.042	ANKIB1	ANKIB1	ankyrin repeat and IBR domain containing 1	Nucleus	transcription regulator
2.305	0.000193	0.00133	ANKK1	ANKK1	ankyrin repeat and kinase domain containing 1	Cytoplasm	kinase
2.74	0.000555	0.00318	ANKRD1	ANKRD1	ankyrin repeat domain 1	Cytoplasm	transcription regulator
1.325	0.000429	0.00258	ANKRD10	ANKRD10	ankyrin repeat domain 10	Nucleus	transcription regulator
1.227	7.04e-05	0.000586	ANKRD12	ANKRD12	ankyrin repeat domain 12	Nucleus	other
1.401	1.74e-05	0.000183	ANKRD13A	ANKRD13A	ankyrin repeat domain 13A	Plasma Membrane	other
-1.185	0.0409	0.0998	ANKRD13B	ANKRD13B	ankyrin repeat domain 13B	Plasma Membrane	other
-1.337	8.99e-06	0.000107	ANKRD13D	ANKRD13D	ankyrin repeat domain 13D	Plasma Membrane	other
1.515	0.00947	0.0317	ANKRD18A	ANKRD18A	ankyrin repeat domain 18A	Other	other
1.677	9.67e-05	0.000761	ANKRD18B	ANKRD18B	ankyrin repeat domain 18B	Other	other
2.514	4e-06	5.52e-05	C21orf81	ANKRD20A11P	ankyrin repeat domain 20 family member A11, pseudogene	Other	other
1.702	0.00602	0.0221	ANKRD20A4	ANKRD20A4P (includes others)	ankyrin repeat domain 20 family member A4, pseudogene	Other	other
1.445	0.0176	0.0518	ANKRD20A5	ANKRD20A5P	ankyrin repeat domain 20 family member A5, pseudogene	Other	other
2.284	0.0073	0.0257	ENSG00000206192	ANKRD20A9P	ankyrin repeat domain 20 family member A9, pseudogene	Other	other
1.58	0.00227	0.01	ANKRD23	ANKRD23	ankyrin repeat domain 23	Nucleus	other
-1.515	2.15e-07	4.96e-06	ANKRD24	ANKRD24	ankyrin repeat domain 24	Plasma Membrane	other
1.36	0.00157	0.00747	ANKRD26	ANKRD26	ankyrin repeat domain containing 26	Other	transcription regulator
-1.116	0.0286	0.0759	ANKRD27	ANKRD27	ankyrin repeat domain 27	Cytoplasm	other
1.691	0.0185	0.054	ANKRD30A	ANKRD30A	ankyrin repeat domain 30A	Nucleus	other
3.371	0.00521	0.0197	ANKRD33	ANKRD33	ankyrin repeat domain 33	Nucleus	transcription regulator
-1.622	1.03e-06	1.8e-05	ANKRD33B	ANKRD33B	ankyrin repeat domain 33B	Other	other
-1.657	1.15e-07	2.96e-06	ANKRD34A	ANKRD34A	ankyrin repeat domain 34A	Cytoplasm	other
1.729	0.000526	0.00305	ENSG00000135976	ANKRD36	ankyrin repeat domain 36	Other	other
1.306	0.0325	0.0836	ANKRD36B	ANKRD36B	ankyrin repeat domain 36B	Extracellular Space	other
1.541	5.78e-05	0.000497	ENSG00000214262	ANKRD36BP1	ankyrin repeat domain 36B pseudogene 1	Other	other
1.345	0.0142	0.0439	ENSG00000174501	ANKRD36C	ankyrin repeat domain 36C	Other	other
-1.229	0.0364	0.0915	ANKRD39	ANKRD39	ankyrin repeat domain 39	Other	other
1.494	0.00453	0.0175	ANKRD40	ANKRD40	ankyrin repeat domain 40	Other	other
2.707	0.031	0.0806	C17orf73	ANKRD40CL	ANKRD40 C-terminal like	Other	other
1.478	1.26e-05	0.00014	ANKRD49	ANKRD49	ankyrin repeat domain 49	Nucleus	transcription regulator
-1.185	0.0303	0.0792	ANKRD50	ANKRD50	ankyrin repeat domain containing 50	Other	other
-1.55	2.57e-16	1.77e-13	ANKRD52	ANKRD52	ankyrin repeat domain 52	Nucleus	transcription regulator
-1.353	1.75e-05	0.000185	ANKRD54	ANKRD54	ankyrin repeat domain 54	Nucleus	transcription regulator
-1.767	2.79e-05	0.000269	ANKRD55	ANKRD55	ankyrin repeat domain 55	Nucleus	transcription regulator
-1.269	0.00117	0.00587	ANKRD6	ANKRD6	ankyrin repeat domain 6	Nucleus	transcription regulator
2.198	2.37e-06	3.55e-05	ENSG00000181626	ANKRD62	ankyrin repeat domain 62	Other	other
2.689	4.84e-06	6.43e-05	ENSG00000189295	ANKRD62P1-PARP4P3	ANKRD62P1-PARP4P3 readthrough, transcribed pseudogene	Other	other
1.501	0.0277	0.0739	ANKS4B	ANKS4B	ankyrin repeat and sterile alpha motif domain containing 4B	Nucleus	transcription regulator
1.346	0.0224	0.0626	ANKZF1	ANKZF1	ankyrin repeat and zinc finger peptidyl tRNA hydrolase 1	Nucleus	transcription regulator
-1.351	0.0457	0.109	ANO3	ANO3	anoctamin 3	Plasma Membrane	transporter
1.612	4.23e-08	1.32e-06	ANO6	ANO6	anoctamin 6	Plasma Membrane	ion channel
-2.123	0.0389	0.0963	KALP	ANOS2P	anosmin 2, pseudogene	Other	other
2.039	4e-05	0.000367	ANP32B	ANP32B	acidic nuclear phosphoprotein 32 family member B	Nucleus	other
1.356	7.91e-07	1.46e-05	ANP32E	ANP32E	acidic nuclear phosphoprotein 32 family member E	Cytoplasm	other
-1.591	3.6e-06	5.04e-05	FAM173A	ANTKMT	adenine nucleotide translocase lysine methyltransferase	Cytoplasm	enzyme
1.403	0.00034	0.00213	ANTXR1	ANTXR1	ANTXR cell adhesion molecule 1	Plasma Membrane	transmembrane receptor
1.308	0.000642	0.00358	ANTXR2	ANTXR2	ANTXR cell adhesion molecule 2	Plasma Membrane	transmembrane receptor
1.887	1.24e-07	3.14e-06	ANXA1	ANXA1	annexin A1	Plasma Membrane	enzyme
-1.167	0.0337	0.0861	ANXA11	ANXA11	annexin A11	Nucleus	other
2.486	4.24e-09	1.92e-07	ANXA2	ANXA2	annexin A2	Plasma Membrane	other
1.47	0.0179	0.0526	C5orf39	ANXA2R	annexin A2 receptor	Plasma Membrane	other
1.293	0.0156	0.0471	ANXA3	ANXA3	annexin A3	Cytoplasm	enzyme
1.456	7.04e-06	8.79e-05	ANXA5	ANXA5	annexin A5	Plasma Membrane	transporter
-1.425	0.000194	0.00134	ANXA6	ANXA6	annexin A6	Plasma Membrane	ion channel
-4.056	0.0481	0.113	ANXA8	ANXA8	annexin A8	Cytoplasm	other
1.334	0.0296	0.078	AOC2	AOC2	amine oxidase copper containing 2	Plasma Membrane	enzyme
1.614	0.000201	0.00138	AOX1	AOX1	aldehyde oxidase 1	Cytoplasm	enzyme
2.219	0.00075	0.00407	ENSG00000212712	AP0024141		Other	other
-1.262	1.32e-06	2.21e-05	AP1B1	AP1B1	adaptor related protein complex 1 subunit beta 1	Cytoplasm	other
-1.281	6.95e-05	0.00058	AP1M1	AP1M1	adaptor related protein complex 1 subunit mu 1	Cytoplasm	transporter
-1.346	0.00275	0.0117	AP1S1	AP1S1	adaptor related protein complex 1 subunit sigma 1	Cytoplasm	transporter
-1.296	2.75e-05	0.000267	AP2A1	AP2A1	adaptor related protein complex 2 subunit alpha 1	Cytoplasm	transporter
-1.35	4.75e-06	6.33e-05	AP2A2	AP2A2	adaptor related protein complex 2 subunit alpha 2	Cytoplasm	transporter
-1.214	0.0084	0.0288	AP2B1	AP2B1	adaptor related protein complex 2 subunit beta 1	Plasma Membrane	transporter
-1.533	4.24e-07	8.62e-06	AP2M1	AP2M1	adaptor related protein complex 2 subunit mu 1	Cytoplasm	other
-1.402	3.88e-05	0.000358	AP2S1	AP2S1	adaptor related protein complex 2 subunit sigma 1	Cytoplasm	transporter
1.323	0.000119	0.00091	AP3B1	AP3B1	adaptor related protein complex 3 subunit beta 1	Plasma Membrane	transporter
-1.519	1.09e-07	2.85e-06	AP3B2	AP3B2	adaptor related protein complex 3 subunit beta 2	Cytoplasm	other
-1.247	2.23e-06	3.38e-05	AP3D1	AP3D1	adaptor related protein complex 3 subunit delta 1	Cytoplasm	other
-1.429	4.12e-07	8.41e-06	AP3M2	AP3M2	adaptor related protein complex 3 subunit mu 2	Cytoplasm	transporter
-1.163	0.00391	0.0156	AP3S2	AP3S2	adaptor related protein complex 3 subunit sigma 2	Cytoplasm	transporter
1.189	0.00505	0.0192	AP4E1	AP4E1	adaptor related protein complex 4 subunit epsilon 1	Cytoplasm	other
-1.276	0.00411	0.0162	AP4M1	AP4M1	adaptor related protein complex 4 subunit mu 1	Cytoplasm	other
-1.248	0.00535	0.0201	AP4S1	AP4S1	adaptor related protein complex 4 subunit sigma 1	Cytoplasm	other
1.181	0.0224	0.0626	MUDENG	AP5M1	adaptor related protein complex 5 subunit mu 1	Cytoplasm	other
-1.24	0.0126	0.04	C20orf29	AP5S1	adaptor related protein complex 5 subunit sigma 1	Cytoplasm	other
-1.17	0.0436	0.105	KIAA0415	AP5Z1	adaptor related protein complex 5 subunit zeta 1	Nucleus	other
-1.294	8.46e-05	0.000679	APBA1	APBA1	amyloid beta precursor protein binding family A member 1	Cytoplasm	transporter
-1.356	4.67e-09	2.07e-07	APBA2	APBA2	amyloid beta precursor protein binding family A member 2	Cytoplasm	transporter
-1.454	7.6e-10	4.69e-08	APBB1	APBB1	amyloid beta precursor protein binding family B member 1	Cytoplasm	transcription regulator
-1.371	1.32e-06	2.22e-05	APBB3	APBB3	amyloid beta precursor protein binding family B member 3	Cytoplasm	other
1.33	0.000622	0.0035	APCDD1	APCDD1	APC down-regulated 1	Plasma Membrane	other
-1.507	8.12e-13	1.52e-10	APEH	APEH	acylaminoacyl-peptide hydrolase	Cytoplasm	peptidase
-1.205	0.0248	0.0678	APEX2	APEX2	apurinic/apyrimidinic endodeoxyribonuclease 2	Nucleus	enzyme
1.221	0.00852	0.029	APLF	APLF	aprataxin and PNKP like factor	Cytoplasm	enzyme
1.61	0.000157	0.00113	APLN	APLN	apelin	Extracellular Space	other
2.302	0.000826	0.0044	APLNR	APLNR	apelin receptor	Plasma Membrane	G-protein coupled receptor
-1.208	0.00272	0.0116	APLP2	APLP2	amyloid beta precursor like protein 2	Cytoplasm	other
-1.202	0.00408	0.0161	C20orf3	APMAP	adipocyte plasma membrane associated protein	Plasma Membrane	enzyme
1.529	0.027	0.0726	APOB	APOB	apolipoprotein B	Extracellular Space	transporter
5.148	1.28e-05	0.000141	APOBEC3A	APOBEC3A	apolipoprotein B mRNA editing enzyme catalytic subunit 3A	Cytoplasm	enzyme
1.537	0.0165	0.0494	APOBEC3G	APOBEC3G	apolipoprotein B mRNA editing enzyme catalytic subunit 3G	Nucleus	enzyme
1.504	0.0233	0.0646	APOBEC4	APOBEC4	apolipoprotein B mRNA editing enzyme catalytic polypeptide like 4	Other	other
1.547	0.0154	0.0468	APOC1	APOC1	apolipoprotein C1	Extracellular Space	transporter
1.599	0.0199	0.0569	APOC2	APOC2	apolipoprotein C2	Extracellular Space	transporter
1.68	0.00766	0.0267	APOC4	APOC4	apolipoprotein C4	Extracellular Space	transporter
1.598	2.6e-05	0.000255	APOD	APOD	apolipoprotein D	Extracellular Space	transporter
1.334	0.00819	0.0282	APOE	APOE	apolipoprotein E	Extracellular Space	transporter
1.732	2.13e-05	0.000217	APOL1	APOL1	apolipoprotein L1	Extracellular Space	transporter
2.736	7.31e-16	4e-13	APOLD1	APOLD1	apolipoprotein L domain containing 1	Cytoplasm	other
-1.223	0.0302	0.0791	APOO	APOO	apolipoprotein O	Extracellular Space	other
-1.303	0.000244	0.00161	APP	APP	amyloid beta precursor protein	Plasma Membrane	other
1.26	0.000221	0.00149	APPL2	APPL2	adaptor protein, phosphotyrosine interacting with PH domain and leucine zipper 2	Cytoplasm	other
1.686	0.000236	0.00157	C3orf35	APRG1	APRG1 tumor suppressor candidate	Other	other
2.784	0.000193	0.00133	AQP1	AQP1	aquaporin 1 (Colton blood group)	Plasma Membrane	transporter
2.061	7.94e-11	7e-09	AQP4	AQP4	aquaporin 4	Plasma Membrane	transporter
1.227	0.0159	0.0479	ARAF	ARAF	A-Raf proto-oncogene, serine/threonine kinase	Cytoplasm	kinase
1.309	0.0449	0.107	ARAP1	ARAP1	ArfGAP with RhoGAP domain, ankyrin repeat and PH domain 1	Cytoplasm	other
1.242	0.000903	0.00475	ARAP2	ARAP2	ArfGAP with RhoGAP domain, ankyrin repeat and PH domain 2	Cytoplasm	other
1.463	0.000288	0.00186	ARAP3	ARAP3	ArfGAP with RhoGAP domain, ankyrin repeat and PH domain 3	Cytoplasm	other
1.173	0.00538	0.0202	FAM172A	ARB2A	ARB2 cotranscriptional regulator A	Cytoplasm	transcription regulator
5.194	0.0109	0.0355	FAM172B	ARB2BP	ARB2 family member B, pseudogene	Other	other
-1.143	0.0147	0.0451	ARCN1	ARCN1	archain 1	Cytoplasm	other
-1.35	4e-07	8.23e-06	KIAA0317	AREL1	apoptosis resistant E3 ubiquitin protein ligase 1	Cytoplasm	enzyme
-1.23	0.000141	0.00103	ARF1	ARF1	ADP ribosylation factor 1	Cytoplasm	enzyme
1.811	0.0479	0.113	ENSG00000213137	ARF1P2	ADP ribosylation factor 1 pseudogene 2	Other	other
-1.396	9.23e-06	0.000109	ARF3	ARF3	ADP ribosylation factor 3	Cytoplasm	enzyme
-1.331	0.000167	0.00119	ARF5	ARF5	ADP ribosylation factor 5	Cytoplasm	enzyme
-1.228	1.76e-05	0.000186	ARFGAP2	ARFGAP2	ADP ribosylation factor GTPase activating protein 2	Nucleus	other
1.189	0.00209	0.0094	ARFGAP3	ARFGAP3	ADP ribosylation factor GTPase activating protein 3	Cytoplasm	transporter
-1.211	0.000596	0.00337	KIAA1244	ARFGEF3	ARFGEF family member 3	Other	other
1.194	0.00757	0.0265	ARFIP1	ARFIP1	ADP ribosylation factor interacting protein 1	Cytoplasm	other
-1.264	0.000263	0.00172	ARFIP2	ARFIP2	ADP ribosylation factor interacting protein 2	Cytoplasm	other
-1.264	0.00647	0.0234	ARG2	ARG2	arginase 2	Cytoplasm	enzyme
2.231	0.000232	0.00155	ARGFX	ARGFX	arginine-fifty homeobox	Nucleus	transcription regulator
1.375	0.0016	0.00756	ARGLU1	ARGLU1	arginine and glutamate rich 1	Nucleus	transcription regulator
1.217	0.0117	0.0377	ARHGAP10	ARHGAP10	Rho GTPase activating protein 10	Cytoplasm	other
1.307	0.00788	0.0273	ARHGAP11A	ARHGAP11A	Rho GTPase activating protein 11A	Cytoplasm	other
1.156	0.00475	0.0183	ARHGAP12	ARHGAP12	Rho GTPase activating protein 12	Cytoplasm	other
1.449	0.00672	0.0241	ARHGAP15	ARHGAP15	Rho GTPase activating protein 15	Cytoplasm	other
1.442	0.00499	0.019	ARHGAP17	ARHGAP17	Rho GTPase activating protein 17	Cytoplasm	other
1.398	3.74e-05	0.000348	ARHGAP18	ARHGAP18	Rho GTPase activating protein 18	Cytoplasm	other
1.489	5.76e-05	0.000496	ARHGAP19	ARHGAP19	Rho GTPase activating protein 19	Cytoplasm	other
-1.596	1.07e-06	1.85e-05	ARHGAP20	ARHGAP20	Rho GTPase activating protein 20	Cytoplasm	other
-1.248	0.0169	0.0503	ARHGAP25	ARHGAP25	Rho GTPase activating protein 25	Cytoplasm	other
-1.158	0.0303	0.0792	ARHGAP26	ARHGAP26	Rho GTPase activating protein 26	Cytoplasm	other
1.382	9.51e-06	0.000111	ARHGAP29	ARHGAP29	Rho GTPase activating protein 29	Cytoplasm	other
1.287	0.0001	0.000784	ENSG00000031081	ARHGAP31	Rho GTPase activating protein 31	Cytoplasm	other
-1.144	0.0453	0.108	ENSG00000134909	ARHGAP32	Rho GTPase activating protein 32	Cytoplasm	other
-1.304	9.1e-08	2.44e-06	GRLF1	ARHGAP35	Rho GTPase activating protein 35	Nucleus	transcription regulator
-1.899	0.000206	0.00141	ENSG00000147256	ARHGAP36	Rho GTPase activating protein 36	Cytoplasm	other
1.614	7.25e-05	0.0006	TMEM133	ARHGAP42	Rho GTPase activating protein 42	Other	other
-1.528	4.97e-07	9.89e-06	ENSG00000006740	ARHGAP44	Rho GTPase activating protein 44	Cytoplasm	other
1.428	7.35e-10	4.55e-08	ARHGAP5	ARHGAP5	Rho GTPase activating protein 5	Cytoplasm	enzyme
1.307	0.00806	0.0278	ARHGAP6	ARHGAP6	Rho GTPase activating protein 6	Cytoplasm	other
-1.329	1.59e-06	2.56e-05	ARHGDIA	ARHGDIA	Rho GDP dissociation inhibitor alpha	Cytoplasm	other
1.25	0.0206	0.0585	ARHGDIB	ARHGDIB	Rho GDP dissociation inhibitor beta	Cytoplasm	enzyme
-1.955	1.05e-17	1.4e-14	ARHGDIG	ARHGDIG	Rho GDP dissociation inhibitor gamma	Cytoplasm	other
1.322	0.0251	0.0683	ARHGEF10	ARHGEF10	Rho guanine nucleotide exchange factor 10	Cytoplasm	enzyme
-1.256	1e-05	0.000116	ARHGEF11	ARHGEF11	Rho guanine nucleotide exchange factor 11	Cytoplasm	other
-1.287	0.000325	0.00206	ARHGEF2	ARHGEF2	Rho/Rac guanine nucleotide exchange factor 2	Cytoplasm	other
1.461	3.64e-06	5.1e-05	ENSG00000114790	ARHGEF26	Rho guanine nucleotide exchange factor 26	Plasma Membrane	other
-1.284	0.000773	0.00417	ARHGEF3	ARHGEF3	Rho guanine nucleotide exchange factor 3	Cytoplasm	other
1.52	0.034	0.0867	C9orf100	ARHGEF39	Rho guanine nucleotide exchange factor 39	Plasma Membrane	other
1.272	0.0171	0.0509	ENSG00000165801	ARHGEF40	Rho guanine nucleotide exchange factor 40	Cytoplasm	other
1.545	0.0392	0.0968	ARHGEF5	ARHGEF5	Rho guanine nucleotide exchange factor 5	Cytoplasm	other
1.221	0.00138	0.00673	ARHGEF6	ARHGEF6	Rac/Cdc42 guanine nucleotide exchange factor 6	Cytoplasm	other
-1.142	0.00623	0.0227	ARHGEF7	ARHGEF7	Rho guanine nucleotide exchange factor 7	Cytoplasm	other
-1.422	5.1e-05	0.000448	ARHGEF9	ARHGEF9	Cdc42 guanine nucleotide exchange factor 9	Cytoplasm	other
1.277	1.77e-05	0.000186	ARID2	ARID2	AT-rich interaction domain 2	Nucleus	transcription regulator
1.314	0.00704	0.025	ARID3B	ARID3B	AT-rich interaction domain 3B	Nucleus	transcription regulator
1.24	0.000155	0.00112	ARID4B	ARID4B	AT-rich interaction domain 4B	Nucleus	transcription regulator
2.299	2.6e-08	8.67e-07	ARID5A	ARID5A	AT-rich interaction domain 5A	Nucleus	transcription regulator
1.244	4.23e-06	5.76e-05	ARID5B	ARID5B	AT-rich interaction domain 5B	Nucleus	transcription regulator
-1.348	0.000506	0.00295	RNF165	ARK2C	arkadia (RNF111) C-terminal like ring finger ubiquitin ligase 2C	Nucleus	enzyme
1.506	1.58e-07	3.82e-06	ARL13B	ARL13B	ADP ribosylation factor like GTPase 13B	Extracellular Space	other
-1.243	0.00638	0.0232	ARL16	ARL16	ADP ribosylation factor like GTPase 16	Cytoplasm	other
-1.134	0.0438	0.105	ARL2BP	ARL2BP	ADP ribosylation factor like GTPase 2 binding protein	Cytoplasm	transcription regulator
1.455	0.00125	0.00621	ARL4A	ARL4A	ADP ribosylation factor like GTPase 4A	Nucleus	enzyme
-1.308	0.000125	0.000944	ARL4C	ARL4C	ADP ribosylation factor like GTPase 4C	Nucleus	enzyme
-2.147	3.84e-10	2.58e-08	ARL4D	ARL4D	ADP ribosylation factor like GTPase 4D	Nucleus	enzyme
1.374	5.35e-05	0.000468	ARL5A	ARL5A	ADP ribosylation factor like GTPase 5A	Other	enzyme
1.241	0.01	0.033	ARL5B	ARL5B	ADP ribosylation factor like GTPase 5B	Other	enzyme
1.282	0.0296	0.078	ARL6IP6	ARL6IP6	ADP ribosylation factor like GTPase 6 interacting protein 6	Nucleus	other
-1.168	0.0072	0.0255	ARL8A	ARL8A	ADP ribosylation factor like GTPase 8A	Cytoplasm	enzyme
1.21	0.00669	0.024	ARMC2	ARMC2	armadillo repeat containing 2	Extracellular Space	other
-1.176	0.0317	0.082	ARMC5	ARMC5	armadillo repeat containing 5	Cytoplasm	other
-1.422	2.88e-06	4.18e-05	ARMC6	ARMC6	armadillo repeat containing 6	Cytoplasm	other
-1.287	0.00507	0.0192	ARMC7	ARMC7	armadillo repeat containing 7	Cytoplasm	other
-1.172	0.0146	0.0448	ARMC9	ARMC9	armadillo repeat containing 9	Cytoplasm	other
-1.143	0.0349	0.0885	ARMCX2	ARMCX2	armadillo repeat containing X-linked 2	Other	other
1.215	0.0407	0.0994	ARMCX4	ARMCX4	armadillo repeat containing X-linked 4	Other	other
1.166	0.0203	0.0579	ARMCX6	ARMCX6	armadillo repeat containing X-linked 6	Other	other
-1.267	0.000558	0.0032	ARNT2	ARNT2	aryl hydrocarbon receptor nuclear translocator 2	Nucleus	transcription regulator
-1.245	0.00112	0.00565	ARPC1A	ARPC1A	actin related protein 2/3 complex subunit 1A	Extracellular Space	other
1.45	0.000824	0.0044	ARPC1B	ARPC1B	actin related protein 2/3 complex subunit 1B	Cytoplasm	other
-1.179	0.0135	0.042	ARPC2	ARPC2	actin related protein 2/3 complex subunit 2	Cytoplasm	other
-1.374	0.000198	0.00136	ARPC5L	ARPC5L	actin related protein 2/3 complex subunit 5 like	Cytoplasm	other
-1.278	0.00411	0.0162	ENSG00000172995	ARPP21	cAMP regulated phosphoprotein 21	Cytoplasm	other
-1.26	2.59e-06	3.83e-05	ARRB1	ARRB1	arrestin beta 1	Cytoplasm	transcription regulator
-1.283	0.000109	0.000844	ARRB2	ARRB2	arrestin beta 2	Cytoplasm	other
1.539	0.0172	0.051	ARRDC2	ARRDC2	arrestin domain containing 2	Other	other
2.025	2.13e-20	1.14e-16	ARRDC3	ARRDC3	arrestin domain containing 3	Plasma Membrane	other
1.628	2.02e-06	3.13e-05	ARRDC4	ARRDC4	arrestin domain containing 4	Plasma Membrane	other
1.295	0.000756	0.0041	ARSD	ARSD	arylsulfatase D	Cytoplasm	enzyme
-1.63	0.00251	0.0109	ARSF	ARSF	arylsulfatase F	Extracellular Space	enzyme
1.172	0.00934	0.0313	ARSG	ARSG	arylsulfatase G	Cytoplasm	enzyme
1.209	0.0196	0.0564	ARSK	ARSK	arylsulfatase family member K	Extracellular Space	enzyme
1.784	1.22e-10	1e-08	ART3	ART3	ADP-ribosyltransferase 3 (inactive)	Plasma Membrane	enzyme
-1.18	0.0153	0.0465	ARVCF	ARVCF	ARVCF delta catenin family member	Plasma Membrane	other
-1.423	0.000331	0.00208	ARX	ARX	aristaless related homeobox	Nucleus	transcription regulator
1.124	0.0304	0.0795	ASAH1	ASAH1	N-acylsphingosine amidohydrolase 1	Cytoplasm	enzyme
-1.662	0.0212	0.06	ASAH2	ASAH2	N-acylsphingosine amidohydrolase 2	Cytoplasm	enzyme
-1.124	0.0351	0.0888	ASAP2	ASAP2	ArfGAP with SH3 domain, ankyrin repeat and PH domain 2	Nucleus	other
-1.251	7.01e-06	8.77e-05	ASB1	ASB1	ankyrin repeat and SOCS box containing 1	Nucleus	transcription regulator
-1.208	0.0091	0.0306	ASB13	ASB13	ankyrin repeat and SOCS box containing 13	Cytoplasm	other
1.917	7.23e-07	1.35e-05	ASB14	ASB14	ankyrin repeat and SOCS box containing 14	Cytoplasm	other
2.6	0.0366	0.092	ASB15	ASB15	ankyrin repeat and SOCS box containing 15	Nucleus	transcription regulator
-1.608	0.0467	0.11	ASB18	ASB18	ankyrin repeat and SOCS box containing 18	Cytoplasm	other
-2.166	4.23e-07	8.61e-06	ASB2	ASB2	ankyrin repeat and SOCS box containing 2	Nucleus	transcription regulator
1.335	4.03e-05	0.000369	ASB3	ASB3	ankyrin repeat and SOCS box containing 3	Cytoplasm	transcription regulator
1.746	0.0214	0.0605	ASB5	ASB5	ankyrin repeat and SOCS box containing 5	Nucleus	transcription regulator
-1.131	0.0307	0.08	ASB6	ASB6	ankyrin repeat and SOCS box containing 6	Nucleus	transcription regulator
1.277	1.24e-07	3.14e-06	ASCC3	ASCC3	activating signal cointegrator 1 complex subunit 3	Cytoplasm	enzyme
1.253	0.0373	0.0934	ASCL1	ASCL1	achaete-scute family bHLH transcription factor 1	Nucleus	transcription regulator
1.737	2.05e-08	7.15e-07	ASF1A	ASF1A	anti-silencing function 1A histone chaperone	Nucleus	other
1.865	0.00587	0.0216	ASF1B	ASF1B	anti-silencing function 1B histone chaperone	Nucleus	other
-1.647	0.00699	0.0249	ASGR2	ASGR2	asialoglycoprotein receptor 2	Plasma Membrane	transmembrane receptor
-1.318	2.11e-06	3.22e-05	ACCN2	ASIC1	acid sensing ion channel subunit 1	Plasma Membrane	ion channel
-1.395	0.00023	0.00154	ACCN1	ASIC2	acid sensing ion channel subunit 2	Plasma Membrane	ion channel
2.023	1.97e-05	0.000203	ACCN3	ASIC3	acid sensing ion channel subunit 3	Plasma Membrane	ion channel
-1.304	0.000299	0.00192	ASNS	ASNS	asparagine synthetase (glutamine-hydrolyzing)	Cytoplasm	enzyme
-1.516	1.2e-05	0.000134	ASPDH	ASPDH	aspartate dehydrogenase domain containing	Other	other
1.444	1.25e-07	3.15e-06	ASPH	ASPH	aspartate beta-hydroxylase	Cytoplasm	enzyme
-1.46	1.03e-05	0.000119	ASPHD2	ASPHD2	aspartate beta-hydroxylase domain containing 2	Other	enzyme
2.312	9.1e-09	3.63e-07	ASPM	ASPM	assembly factor for spindle microtubules	Nucleus	other
2.11	2.38e-06	3.58e-05	ASPN	ASPN	asporin	Extracellular Space	other
-1.229	0.00782	0.0272	ASPSCR1	ASPSCR1	ASPSCR1 tether for SLC2A4, UBX domain containing	Cytoplasm	other
-1.555	2.64e-07	5.88e-06	ASS1	ASS1	argininosuccinate synthase 1	Cytoplasm	enzyme
1.715	0.0157	0.0474	ENSG00000213487	ASS1P4	argininosuccinate synthetase 1 pseudogene 4	Other	other
-1.189	0.0139	0.043	ASTN1	ASTN1	astrotactin 1	Cytoplasm	other
1.338	2.69e-06	3.95e-05	ATAD2	ATAD2	ATPase family AAA domain containing 2	Nucleus	enzyme
1.48	1.69e-06	2.72e-05	ATAD2B	ATAD2B	ATPase family AAA domain containing 2B	Nucleus	enzyme
-1.294	0.000184	0.00128	ATAD3A	ATAD3A	ATPase family AAA domain containing 3A	Cytoplasm	other
1.783	1.05e-06	1.83e-05	ATAD5	ATAD5	ATPase family AAA domain containing 5	Nucleus	enzyme
-1.193	0.00118	0.00593	C6orf134	ATAT1	alpha tubulin acetyltransferase 1	Cytoplasm	enzyme
-1.676	3.09e-11	3.2e-09	ATCAY	ATCAY	ATCAY kinesin light chain interacting caytaxin	Plasma Membrane	other
1.361	1.12e-05	0.000127	ATF1	ATF1	activating transcription factor 1	Nucleus	transcription regulator
6.656	9.74e-12	1.16e-09	ATF3	ATF3	activating transcription factor 3	Nucleus	transcription regulator
1.763	0.0493	0.115	ENSG00000213338	ATF4P1	activating transcription factor 4 pseudogene 1	Other	other
1.23	0.0114	0.0369	ATF7	ATF7	activating transcription factor 7	Nucleus	transcription regulator
1.245	0.000107	0.00083	ATF7IP	ATF7IP	activating transcription factor 7 interacting protein	Nucleus	transcription regulator
-1.383	2.19e-05	0.000222	C12orf44	ATG101	autophagy related 101	Cytoplasm	other
-1.115	0.0315	0.0816	KIAA0652	ATG13	autophagy related 13	Cytoplasm	other
-1.176	0.00384	0.0154	ATG16L1	ATG16L1	autophagy related 16 like 1	Cytoplasm	enzyme
-1.139	0.022	0.0618	ATG2A	ATG2A	autophagy related 2A	Cytoplasm	transporter
-1.143	0.0229	0.0637	ATG4B	ATG4B	autophagy related 4B cysteine peptidase	Cytoplasm	peptidase
1.253	0.000655	0.00364	ATG4C	ATG4C	autophagy related 4C cysteine peptidase	Cytoplasm	peptidase
-1.3	0.000568	0.00324	ATG4D	ATG4D	autophagy related 4D cysteine peptidase	Cytoplasm	peptidase
-1.126	0.0405	0.0992	ATG7	ATG7	autophagy related 7	Cytoplasm	enzyme
-1.209	0.000354	0.0022	ATG9A	ATG9A	autophagy related 9A	Cytoplasm	transporter
-1.437	0.000553	0.00317	SPG3A	ATL1	atlastin GTPase 1	Cytoplasm	enzyme
1.277	0.00231	0.0102	ATL3	ATL3	atlastin GTPase 3	Cytoplasm	other
1.281	0.000375	0.00231	ATM	ATM	ATM serine/threonine kinase	Nucleus	kinase
-1.513	0.0118	0.0377	ATOH7	ATOH7	atonal bHLH transcription factor 7	Nucleus	transcription regulator
1.916	8.9e-06	0.000106	ATOH8	ATOH8	atonal bHLH transcription factor 8	Nucleus	transcription regulator
1.547	1.72e-07	4.11e-06	KIAA1370	ATOSA	atos homolog A	Other	other
1.341	0.0122	0.0389	ATP10B	ATP10B	ATPase phospholipid transporting 10B (putative)	Plasma Membrane	transporter
1.328	0.000185	0.00129	ATP10D	ATP10D	ATPase phospholipid transporting 10D (putative)	Cytoplasm	transporter
1.295	0.0184	0.0538	ATP11A	ATP11A	ATPase phospholipid transporting 11A	Plasma Membrane	transporter
1.199	0.000574	0.00326	ATP11B	ATP11B	ATPase phospholipid transporting 11B (putative)	Plasma Membrane	transporter
1.543	2.44e-06	3.64e-05	ATP11C	ATP11C	ATPase phospholipid transporting 11C	Plasma Membrane	transporter
-1.148	0.0436	0.105	ATP13A1	ATP13A1	ATPase 13A1	Extracellular Space	transporter
-1.5	1.73e-08	6.21e-07	ATP13A2	ATP13A2	ATPase cation transporting 13A2	Cytoplasm	transporter
1.156	0.00642	0.0233	ATP13A3	ATP13A3	ATPase 13A3	Extracellular Space	transporter
1.412	5.06e-05	0.000445	ATP13A4	ATP13A4	ATPase 13A4	Cytoplasm	transporter
-1.462	6.13e-05	0.000522	ATP1A1	ATP1A1	ATPase Na+/K+ transporting subunit alpha 1	Plasma Membrane	transporter
1.247	0.0121	0.0385	ATP1A2	ATP1A2	ATPase Na+/K+ transporting subunit alpha 2	Plasma Membrane	enzyme
-1.72	4.03e-07	8.28e-06	ATP1A3	ATP1A3	ATPase Na+/K+ transporting subunit alpha 3	Plasma Membrane	transporter
-1.264	0.0286	0.076	ATP1B1	ATP1B1	ATPase Na+/K+ transporting subunit beta 1	Plasma Membrane	transporter
1.307	0.0181	0.0529	ATP1B2	ATP1B2	ATPase Na+/K+ transporting subunit beta 2	Plasma Membrane	transporter
-1.195	0.00719	0.0254	ATP1B3	ATP1B3	ATPase Na+/K+ transporting subunit beta 3	Plasma Membrane	transporter
3.284	0.0214	0.0605	ATP1B4	ATP1B4	ATPase Na+/K+ transporting family member beta 4	Plasma Membrane	transporter
1.302	0.0254	0.0692	XRCC6BP1	ATP23	ATP23 metallopeptidase and ATP synthase assembly factor homolog	Plasma Membrane	kinase
-1.429	7.02e-06	8.78e-05	ATP2A2	ATP2A2	ATPase sarcoplasmic/endoplasmic reticulum Ca2+ transporting 2	Cytoplasm	transporter
-1.523	4.22e-05	0.000382	ATP2B2	ATP2B2	ATPase plasma membrane Ca2+ transporting 2	Plasma Membrane	transporter
-1.315	0.00181	0.00838	ATP2B3	ATP2B3	ATPase plasma membrane Ca2+ transporting 3	Plasma Membrane	transporter
-1.169	0.0048	0.0184	ATP2B4	ATP2B4	ATPase plasma membrane Ca2+ transporting 4	Plasma Membrane	transporter
-1.141	0.00727	0.0256	ATP2C1	ATP2C1	ATPase secretory pathway Ca2+ transporting 1	Cytoplasm	transporter
-1.384	0.00147	0.00705	ATP2C2	ATP2C2	ATPase secretory pathway Ca2+ transporting 2	Cytoplasm	enzyme
-1.352	7.53e-05	0.00062	ATP5A1	ATP5F1A	ATP synthase F1 subunit alpha	Cytoplasm	transporter
-1.425	4.64e-05	0.000412	ATP5B	ATP5F1B	ATP synthase F1 subunit beta	Cytoplasm	transporter
-1.373	1.68e-06	2.7e-05	ATP5D	ATP5F1D	ATP synthase F1 subunit delta	Cytoplasm	transporter
-1.186	0.0173	0.0513	ATPIF1	ATP5IF1	ATP synthase inhibitory factor subunit 1	Cytoplasm	other
-1.538	1.74e-06	2.76e-05	ATP5G1	ATP5MC1	ATP synthase membrane subunit c locus 1	Cytoplasm	transporter
-1.288	0.00623	0.0227	ATP5G3	ATP5MC3	ATP synthase membrane subunit c locus 3	Cytoplasm	transporter
-1.253	0.0187	0.0545	C14orf2	ATP5MJ	ATP synthase membrane subunit j	Cytoplasm	other
-1.32	0.000105	0.000814	ATP5H	ATP5PD	ATP synthase peripheral stalk subunit d	Cytoplasm	enzyme
-1.378	1.82e-05	0.00019	ATP6AP1	ATP6AP1	ATPase H+ transporting accessory protein 1	Cytoplasm	transporter
-1.404	3.83e-07	7.95e-06	ATP6V0A1	ATP6V0A1	ATPase H+ transporting V0 subunit a1	Cytoplasm	transporter
1.316	2.84e-06	4.13e-05	ATP6V0A2	ATP6V0A2	ATPase H+ transporting V0 subunit a2	Cytoplasm	transporter
-1.424	0.000262	0.00171	ATP6V0B	ATP6V0B	ATPase H+ transporting V0 subunit b	Cytoplasm	transporter
-1.448	1.27e-05	0.000141	ATP6V0C	ATP6V0C	ATPase H+ transporting V0 subunit c	Cytoplasm	transporter
1.785	0.0371	0.093	ENSG00000213435	ATP6V0CP3	ATPase H+ transporting V0 subunit c pseudogene 3	Other	other
-1.5	5.05e-07	1e-05	ATP6V0D1	ATP6V0D1	ATPase H+ transporting V0 subunit d1	Cytoplasm	transporter
1.482	8.61e-08	2.33e-06	ATP6V0E	ATP6V0E1	ATPase H+ transporting V0 subunit e1	Cytoplasm	transporter
-1.606	1.2e-17	1.5e-14	ATP6V0E2	ATP6V0E2	ATPase H+ transporting V0 subunit e2	Cytoplasm	enzyme
-1.312	0.00198	0.00901	ENSG00000204934	ATP6V0E2-AS1	ATP6V0E2 antisense RNA 1	Other	other
-1.296	0.0237	0.0654	ATP6V1A	ATP6V1A	ATPase H+ transporting V1 subunit A	Plasma Membrane	transporter
2.155	0.0334	0.0856	ATP6V1B1	ATP6V1B1	ATPase H+ transporting V1 subunit B1	Cytoplasm	transporter
-1.531	7.79e-05	0.000638	ATP6V1B2	ATP6V1B2	ATPase H+ transporting V1 subunit B2	Cytoplasm	transporter
-1.225	0.0482	0.113	ATP6V1C1	ATP6V1C1	ATPase H+ transporting V1 subunit C1	Cytoplasm	transporter
1.708	0.00167	0.00782	ATP6V1C2	ATP6V1C2	ATPase H+ transporting V1 subunit C2	Cytoplasm	transporter
-1.337	0.00026	0.0017	ATP6V1D	ATP6V1D	ATPase H+ transporting V1 subunit D	Cytoplasm	transporter
-1.278	0.00504	0.0191	ATP6V1E1	ATP6V1E1	ATPase H+ transporting V1 subunit E1	Cytoplasm	transporter
-1.263	0.00124	0.00616	ATP6V1F	ATP6V1F	ATPase H+ transporting V1 subunit F	Cytoplasm	enzyme
-1.321	0.005	0.019	ATP6V1G2	ATP6V1G2	ATPase H+ transporting V1 subunit G2	Cytoplasm	transporter
1.302	1.83e-05	0.000191	ATP7A	ATP7A	ATPase copper transporting alpha	Plasma Membrane	transporter
-1.264	0.00554	0.0207	ATP8A2	ATP8A2	ATPase phospholipid transporting 8A2	Plasma Membrane	transporter
1.272	0.00223	0.00991	ATP8B4	ATP8B4	ATPase phospholipid transporting 8B4 (putative)	Plasma Membrane	transporter
-1.359	1.25e-05	0.000139	ATP9A	ATP9A	ATPase phospholipid transporting 9A (putative)	Cytoplasm	transporter
-1.161	0.0313	0.0813	ATPAF1	ATPAF1	ATP synthase mitochondrial F1 complex assembly factor 1	Cytoplasm	other
1.191	0.0207	0.0588	C2orf28	ATRAID	all-trans retinoic acid induced differentiation factor	Plasma Membrane	transmembrane receptor
-1.26	0.00078	0.0042	ATRN	ATRN	attractin	Extracellular Space	other
-1.166	0.00228	0.0101	ATXN1	ATXN1	ataxin 1	Nucleus	transcription regulator
-1.442	2.62e-07	5.85e-06	ATXN7L3	ATXN7L3	ataxin 7 like 3	Nucleus	transcription regulator
-1.201	0.00167	0.00782	AURKAIP1	AURKAIP1	aurora kinase A interacting protein 1	Nucleus	enzyme
2.985	0.0241	0.0663	AURKB	AURKB	aurora kinase B	Nucleus	kinase
3.336	8e-06	9.7e-05	AURKC	AURKC	aurora kinase C	Nucleus	kinase
3.328	0.00532	0.02	AWAT1	AWAT1	acyl-CoA wax alcohol acyltransferase 1	Cytoplasm	enzyme
1.212	0.0231	0.0642	AXL	AXL	AXL receptor tyrosine kinase	Plasma Membrane	kinase
2.159	3e-05	0.000288	AZGP1	AZGP1	alpha-2-glycoprotein 1, zinc-binding	Extracellular Space	transporter
-1.58	7.87e-09	3.22e-07	ADC	AZIN2	antizyme inhibitor 2	Cytoplasm	enzyme
2.197	2.38e-19	7.25e-16	B2M	B2M	beta-2-microglobulin	Plasma Membrane	transmembrane receptor
-1.217	0.0295	0.0778	B3GALNT1	B3GALNT1	beta-1,3-N-acetylgalactosaminyltransferase 1 (Globoside blood group)	Cytoplasm	enzyme
-1.293	0.0173	0.0512	B3GALT2	B3GALT2	beta-1,3-galactosyltransferase 2	Cytoplasm	enzyme
-1.35	9.13e-06	0.000108	B3GALT6	B3GALT6	beta-1,3-galactosyltransferase 6	Cytoplasm	enzyme
1.401	0.000724	0.00395	B3GAT2	B3GAT2	beta-1,3-glucuronyltransferase 2	Cytoplasm	enzyme
3.783	0.0213	0.0601	B3GNT3	B3GNT3	UDP-GlcNAc:betaGal beta-1,3-N-acetylglucosaminyltransferase 3	Cytoplasm	enzyme
2.02	2.59e-11	2.8e-09	B3GNT5	B3GNT5	UDP-GlcNAc:betaGal beta-1,3-N-acetylglucosaminyltransferase 5	Cytoplasm	enzyme
-1.393	1.04e-05	0.000119	B4GALNT1	B4GALNT1	beta-1,4-N-acetyl-galactosaminyltransferase 1	Cytoplasm	enzyme
1.839	1.62e-10	1.28e-08	B4GALT1	B4GALT1	beta-1,4-galactosyltransferase 1	Cytoplasm	enzyme
-1.536	1.83e-11	2.08e-09	B4GALT2	B4GALT2	beta-1,4-galactosyltransferase 2	Cytoplasm	enzyme
-1.412	4.34e-06	5.88e-05	B4GALT3	B4GALT3	beta-1,4-galactosyltransferase 3	Cytoplasm	enzyme
1.328	0.000141	0.00103	B4GALT4	B4GALT4	beta-1,4-galactosyltransferase 4	Cytoplasm	enzyme
-1.232	4.02e-05	0.000369	B4GALT5	B4GALT5	beta-1,4-galactosyltransferase 5	Cytoplasm	enzyme
-1.298	0.00111	0.00562	B4GALT7	B4GALT7	beta-1,4-galactosyltransferase 7	Cytoplasm	enzyme
-1.272	0.00765	0.0267	ENSG00000174684	B4GAT1	beta-1,4-glucuronyltransferase 1	Cytoplasm	enzyme
-1.281	0.000129	0.000966	C19orf62	BABAM1	BRISC and BRCA1 A complex member 1	Nucleus	other
-1.157	0.0146	0.0448	BRE	BABAM2	BRISC and BRCA1 A complex member 2	Cytoplasm	other
1.522	5.34e-05	0.000466	BACE2	BACE2	beta-secretase 2	Cytoplasm	peptidase
1.157	0.00388	0.0155	BACH1	BACH1	BTB domain and CNC homolog 1	Nucleus	transcription regulator
1.187	0.018	0.0528	BACH2	BACH2	BTB domain and CNC homolog 2	Nucleus	transcription regulator
-1.379	1.94e-06	3.01e-05	BAD	BAD	BCL2 associated agonist of cell death	Cytoplasm	other
3.176	5.35e-10	3.48e-08	BAG3	BAG3	BAG cochaperone 3	Cytoplasm	other
-1.259	9.73e-06	0.000113	BAT3	BAG6	BAG cochaperone 6	Nucleus	enzyme
-1.15	0.0193	0.0558	BAHD1	BAHD1	bromo adjacent homology domain containing 1	Nucleus	other
-1.226	0.000961	0.00498	BAIAP2	BAIAP2	BAR/IMD domain containing adaptor protein 2	Plasma Membrane	kinase
1.707	0.00146	0.00703	BAIAP2L1	BAIAP2L1	BAR/IMD domain containing adaptor protein 2 like 1	Cytoplasm	other
-1.714	0.000227	0.00152	BAIAP2L2	BAIAP2L2	BAR/IMD domain containing adaptor protein 2 like 2	Cytoplasm	other
-1.381	0.00115	0.00579	BAIAP3	BAIAP3	BAI1 associated protein 3	Extracellular Space	other
1.447	0.000627	0.00352	BAMBI	BAMBI	BMP and activin membrane bound inhibitor	Plasma Membrane	other
1.27	0.0277	0.0739	BANK1	BANK1	B cell scaffold protein with ankyrin repeats 1	Extracellular Space	other
-1.332	1.43e-08	5.26e-07	BAP1	BAP1	BRCA1 associated deubiquitinase 1	Nucleus	peptidase
1.532	3.65e-05	0.00034	BARD1	BARD1	BRCA1 associated RING domain 1	Nucleus	transcription regulator
6.07	0.000611	0.00344	BARHL1	BARHL1	BarH like homeobox 1	Nucleus	transcription regulator
-1.332	0.00358	0.0145	BASP1	BASP1	brain abundant membrane attached signal protein 1	Nucleus	transcription regulator
-1.369	0.00354	0.0144	ENSG00000215196	BASP1-AS1	BASP1 antisense RNA 1	Other	other
1.834	0.000437	0.00262	BATF2	BATF2	basic leucine zipper ATF-like transcription factor 2	Nucleus	transcription regulator
1.887	2.25e-06	3.41e-05	BAZ1A	BAZ1A	bromodomain adjacent to zinc finger domain 1A	Nucleus	other
1.186	0.0183	0.0535	BAZ2A	BAZ2A	bromodomain adjacent to zinc finger domain 2A	Nucleus	transcription regulator
1.23	0.0165	0.0494	BAZ2B	BAZ2B	bromodomain adjacent to zinc finger domain 2B	Nucleus	other
-1.256	0.0019	0.00871	C9orf16	BBLN	bublin coiled coil protein	Cytoplasm	other
1.583	0.000147	0.00107	BBOX1	BBOX1	gamma-butyrobetaine hydroxylase 1	Cytoplasm	enzyme
1.178	0.0495	0.115	BBS10	BBS10	Bardet-Biedl syndrome 10	Cytoplasm	other
1.238	9.73e-05	0.000764	BBS2	BBS2	Bardet-Biedl syndrome 2	Cytoplasm	other
1.246	2.74e-05	0.000266	BBS9	BBS9	Bardet-Biedl syndrome 9	Extracellular Space	other
1.286	0.00248	0.0108	BBX	BBX	BBX high mobility group box domain containing	Nucleus	transcription regulator
1.222	0.0277	0.0739	BCAM	BCAM	basal cell adhesion molecule (Lutheran blood group)	Plasma Membrane	transmembrane receptor
-1.132	0.0228	0.0635	BCAP31	BCAP31	B cell receptor associated protein 31	Cytoplasm	transporter
1.499	0.0389	0.0962	BCAS1	BCAS1	brain enriched myelin associated protein 1	Plasma Membrane	other
-1.18	0.00134	0.00655	BCAS3	BCAS3	BCAS3 microtubule associated cell migration factor	Nucleus	other
-1.37	0.000671	0.00371	BCAS4	BCAS4	breast carcinoma amplified sequence 4	Cytoplasm	other
1.253	0.0302	0.0791	BCAT2	BCAT2	branched chain amino acid transaminase 2	Cytoplasm	enzyme
1.157	0.0146	0.0448	BCCIP	BCCIP	BRCA2 and CDKN1A interacting protein	Nucleus	other
1.303	5.59e-06	7.27e-05	BCKDHB	BCKDHB	branched chain keto acid dehydrogenase E1 subunit beta	Cytoplasm	enzyme
-1.299	0.000104	0.000808	BCKDK	BCKDK	branched chain keto acid dehydrogenase kinase	Cytoplasm	kinase
1.155	0.04	0.0982	BCL10	BCL10	BCL10 immune signaling adaptor	Cytoplasm	transcription regulator
-1.399	0.000431	0.00259	BCL11A	BCL11A	BCL11 transcription factor A	Nucleus	transcription regulator
1.352	1.14e-06	1.97e-05	BCL2	BCL2	BCL2 apoptosis regulator	Cytoplasm	transporter
4.192	7.28e-06	9.02e-05	BCL2A1	BCL2A1	BCL2 related protein A1	Cytoplasm	other
1.443	0.000141	0.00103	BCL2L11	BCL2L11	BCL2 like 11	Cytoplasm	other
1.346	0.036	0.0908	C1orf178	BCL2L15	BCL2 like 15	Nucleus	other
-1.303	3.29e-07	7.01e-06	BCL2L2	BCL2L2	BCL2 like 2	Cytoplasm	other
1.417	0.0278	0.0742	BCL3	BCL3	BCL3 transcription coactivator	Nucleus	transcription regulator
1.786	6.82e-05	0.000571	BCL6	BCL6	BCL6 transcription repressor	Nucleus	transcription regulator
1.914	0.000376	0.00232	BCL6B	BCL6B	BCL6B transcription repressor	Nucleus	transcription regulator
-1.332	2.62e-06	3.86e-05	BCL7B	BCL7B	BAF chromatin remodeling complex subunit BCL7B	Nucleus	other
1.186	0.00129	0.00638	BCLAF1	BCLAF1	BCL2 associated transcription factor 1	Nucleus	transcription regulator
1.182	0.011	0.0356	CXorf23	BCLAF3	BCLAF1 and THRAP3 family member 3	Other	other
-1.167	0.0159	0.048	BCORL1	BCORL1	BCL6 corepressor like 1	Nucleus	transcription regulator
3.869	0.00299	0.0126	BCORL2	BCORP1		Other	other
-1.141	0.0176	0.052	BCR	BCR	BCR activator of RhoGEF and GTPase	Cytoplasm	kinase
-1.202	0.0214	0.0604	BCS1L	BCS1L	BCS1 homolog, ubiquinol-cytochrome c reductase complex chaperone	Cytoplasm	enzyme
1.615	3.82e-08	1.21e-06	BDH2	BDH2	3-hydroxybutyrate dehydrogenase 2	Cytoplasm	enzyme
-1.666	9.24e-05	0.000732	BDNF	BDNF	brain derived neurotrophic factor	Extracellular Space	growth factor
-1.166	0.00438	0.017	BECN1	BECN1	beclin 1	Cytoplasm	other
-1.537	4.74e-08	1.46e-06	BEGAIN	BEGAIN	brain enriched guanylate kinase associated	Nucleus	other
-3.514	0.0288	0.0763	BEND2	BEND2	BEN domain containing 2	Other	other
-1.659	7.43e-06	9.18e-05	BEND4	BEND4	BEN domain containing 4	Other	other
-1.464	1.94e-05	0.000201	BEND5	BEND5	BEN domain containing 5	Cytoplasm	other
1.654	0.00117	0.00589	BEST1	BEST1	bestrophin 1	Plasma Membrane	ion channel
2.559	1.74e-05	0.000183	BEST3	BEST3	bestrophin 3	Nucleus	ion channel
-1.754	0.00268	0.0115	BEST4	BEST4	bestrophin 4	Plasma Membrane	ion channel
1.399	1.45e-05	0.000157	BET1	BET1	Bet1 golgi vesicular membrane trafficking protein	Cytoplasm	transporter
-1.255	0.0127	0.0402	BEX1	BEX1	brain expressed X-linked 1	Other	other
-1.217	0.0234	0.0649	BEX2	BEX2	brain expressed X-linked 2	Nucleus	other
-1.279	4.85e-05	0.000429	NGFRAP1	BEX3	brain expressed X-linked 3	Cytoplasm	other
-1.526	6.81e-06	8.57e-05	BEX5	BEX5	brain expressed X-linked 5	Cytoplasm	other
5.475	0.000655	0.00363	BFSP2	BFSP2	beaded filament structural protein 2	Cytoplasm	other
1.836	0.000487	0.00286	BGN	BGN	biglycan	Extracellular Space	other
1.306	0.000221	0.00149	BHLHE41	BHLHE41	basic helix-loop-helix family member e41	Nucleus	transcription regulator
1.599	0.00237	0.0104	BHMT2	BHMT2	betaine--homocysteine S-methyltransferase 2	Cytoplasm	enzyme
-1.153	0.00977	0.0324	BICD1	BICD1	BICD cargo adaptor 1	Cytoplasm	other
-1.112	0.0372	0.0932	BICD2	BICD2	BICD cargo adaptor 2	Cytoplasm	other
2.045	0.00973	0.0323	BIK	BIK	BCL2 interacting killer	Cytoplasm	other
1.226	0.00044	0.00264	BIRC2	BIRC2	baculoviral IAP repeat containing 2	Cytoplasm	enzyme
1.303	0.00654	0.0236	BIRC3	BIRC3	baculoviral IAP repeat containing 3	Cytoplasm	enzyme
2.475	0.000597	0.00338	BIRC5	BIRC5	baculoviral IAP repeat containing 5	Cytoplasm	other
1.115	0.0267	0.072	BIRC6	BIRC6	baculoviral IAP repeat containing 6	Cytoplasm	enzyme
1.218	0.000425	0.00257	BIVM	BIVM	basic, immunoglobulin-like variable motif containing	Extracellular Space	other
-1.323	7.8e-05	0.000638	BLCAP	BLCAP	BLCAP apoptosis inducing factor	Other	other
-1.335	0.00358	0.0145	CNO	BLOC1S4	biogenesis of lysosomal organelles complex 1 subunit 4	Cytoplasm	other
-1.109	0.0393	0.0969	KIAA1109	BLTP1	bridge-like lipid transfer protein family member 1	Cytoplasm	transporter
-1.263	1.07e-06	1.86e-05	KIAA0100	BLTP2	bridge-like lipid transfer protein family member 2	Extracellular Space	other
-1.254	0.000461	0.00273	C16orf45	BMERB1	bMERB domain containing 1	Other	other
2.293	5.37e-08	1.62e-06	BMF	BMF	Bcl2 modifying factor	Cytoplasm	other
1.154	0.0199	0.0569	BMI1	BMI1	BMI1 proto-oncogene, polycomb ring finger	Nucleus	transcription regulator
1.366	0.0119	0.0382	BMP1	BMP1	bone morphogenetic protein 1	Extracellular Space	peptidase
1.547	0.00359	0.0145	BMP2	BMP2	bone morphogenetic protein 2	Extracellular Space	growth factor
1.181	0.00732	0.0257	BMP2K	BMP2K	BMP2 inducible kinase	Nucleus	kinase
1.465	0.018	0.0528	BMP4	BMP4	bone morphogenetic protein 4	Extracellular Space	growth factor
2.075	5.9e-07	1.13e-05	BMP6	BMP6	bone morphogenetic protein 6	Extracellular Space	growth factor
-1.296	0.00169	0.00789	BMPER	BMPER	BMP binding endothelial regulator	Extracellular Space	other
1.214	0.00108	0.00551	BMPR1A	BMPR1A	bone morphogenetic protein receptor type 1A	Plasma Membrane	kinase
1.452	0.000198	0.00136	BMPR1B	BMPR1B	bone morphogenetic protein receptor type 1B	Plasma Membrane	kinase
1.307	0.0313	0.0812	BMS1P4	BMS1P4	BMS1 pseudogene 4	Other	other
3.224	4.59e-05	0.000409	BMX	BMX	BMX non-receptor tyrosine kinase	Cytoplasm	kinase
3.766	1.94e-05	0.0002	BNC1	BNC1	basonuclin zinc finger protein 1	Nucleus	transcription regulator
1.662	0.00101	0.0052	BNC2	BNC2	basonuclin zinc finger protein 2	Nucleus	transcription regulator
-1.341	0.000223	0.0015	BNIP1	BNIP1	BCL2 interacting protein 1	Cytoplasm	transporter
1.552	1.44e-10	1.16e-08	BNIP2	BNIP2	BCL2 interacting protein 2	Cytoplasm	other
-1.16	0.0407	0.0994	BNIP3	BNIP3	BCL2 interacting protein 3	Cytoplasm	other
1.447	0.000469	0.00277	BOC	BOC	BOC cell adhesion associated, oncogene regulated	Plasma Membrane	other
-1.132	0.0312	0.081	FAM44B	BOD1	biorientation of chromosomes in cell division 1	Nucleus	other
-1.336	0.0123	0.039	BOLA3	BOLA3	bolA family member 3	Cytoplasm	other
4.365	8.28e-07	1.51e-05	BOLL	BOLL	boule homolog, RNA binding protein	Cytoplasm	translation regulator
-1.601	1.37e-09	7.6e-08	BOP1	BOP1	BOP1 ribosomal biogenesis factor	Nucleus	other
1.476	0.000579	0.00328	C13orf34	BORA	BORA aurora kinase A activator	Cytoplasm	other
1.314	0.000369	0.00229	C10orf32	BORCS7	BLOC-1 related complex subunit 7	Cytoplasm	other
-1.339	0.000395	0.00242	BPHL	BPHL	biphenyl hydrolase like	Cytoplasm	enzyme
1.15	0.0456	0.109	FALZ	BPTF	bromodomain PHD finger transcription factor	Nucleus	transcription regulator
-1.154	0.00542	0.0203	BRAF	BRAF	B-Raf proto-oncogene, serine/threonine kinase	Cytoplasm	kinase
1.813	3.41e-05	0.000321	BRCA2	BRCA2	BRCA2 DNA repair associated	Nucleus	transcription regulator
-1.273	0.00297	0.0125	BRI3BP	BRI3BP	BRI3 binding protein	Extracellular Space	other
-1.211	0.0121	0.0386	DBC1	BRINP1	BMP/retinoic acid inducible neural specific 1	Nucleus	peptidase
-1.203	0.0188	0.0545	FAM5B	BRINP2	BMP/retinoic acid inducible neural specific 2	Cytoplasm	other
1.48	0.00873	0.0296	BRIP1	BRIP1	BRCA1 interacting helicase 1	Nucleus	enzyme
-1.327	0.00113	0.0057	C3orf10	BRK1	BRICK1 subunit of SCAR/WAVE actin nucleating complex	Cytoplasm	other
1.134	0.0225	0.0628	C1orf58	BROX	BRO1 domain and CAAX motif containing	Cytoplasm	other
-1.216	5.57e-05	0.000484	BRPF3	BRPF3	bromodomain and PHD finger containing 3	Nucleus	enzyme
-1.392	1.48e-11	1.72e-09	BRSK1	BRSK1	BR serine/threonine kinase 1	Cytoplasm	kinase
-1.287	3.11e-07	6.69e-06	BRSK2	BRSK2	BR serine/threonine kinase 2	Cytoplasm	kinase
1.212	0.000799	0.00429	BRWD1	BRWD1	bromodomain and WD repeat domain containing 1	Nucleus	transcription regulator
1.219	0.0011	0.00556	BRWD3	BRWD3	bromodomain and WD repeat domain containing 3	Other	other
-1.441	4.12e-06	5.64e-05	BSCL2	BSCL2	BSCL2 lipid droplet biogenesis associated, seipin	Cytoplasm	other
-1.447	0.00018	0.00126	BSN	BSN	bassoon presynaptic cytomatrix protein	Plasma Membrane	other
1.762	4.54e-06	6.11e-05	BST2	BST2	bone marrow stromal cell antigen 2	Plasma Membrane	other
1.443	8.85e-11	7.61e-09	BTAF1	BTAF1	B-TFIID TATA-box binding protein associated factor 1	Nucleus	transcription regulator
-1.222	0.00481	0.0185	BTBD10	BTBD10	BTB domain containing 10	Cytoplasm	other
-1.285	7.96e-06	9.67e-05	BTBD2	BTBD2	BTB domain containing 2	Cytoplasm	other
-1.297	1.84e-06	2.88e-05	BTBD6	BTBD6	BTB domain containing 6	Cytoplasm	other
1.173	0.00168	0.00786	BTBD7	BTBD7	BTB domain containing 7	Nucleus	other
1.235	0.0155	0.0469	BTBD8	BTBD8	BTB domain containing 8	Nucleus	other
1.17	0.000774	0.00418	BTF3	BTF3	basic transcription factor 3	Nucleus	transcription regulator
10.471	0.00127	0.00629	ENSG00000213189	BTF3L4P2	basic transcription factor 3 like 4 pseudogene 2	Other	other
1.514	1.5e-13	3.52e-11	BTG1	BTG1	BTG anti-proliferation factor 1	Nucleus	transcription regulator
1.991	2.19e-07	5.04e-06	BTG2	BTG2	BTG anti-proliferation factor 2	Nucleus	transcription regulator
1.558	1.7e-05	0.00018	BTG3	BTG3	BTG anti-proliferation factor 3	Nucleus	other
2.499	0.000616	0.00347	BTLA	BTLA	B and T lymphocyte associated	Plasma Membrane	other
2.219	0.00703	0.025	BTN1A1	BTN1A1	butyrophilin subfamily 1 member A1	Plasma Membrane	other
1.375	0.0107	0.0348	BTN2A2	BTN2A2	butyrophilin subfamily 2 member A2	Plasma Membrane	other
1.343	0.000239	0.00158	BTN3A1	BTN3A1	butyrophilin subfamily 3 member A1	Extracellular Space	other
1.457	0.000225	0.00151	BTN3A2	BTN3A2	butyrophilin subfamily 3 member A2	Plasma Membrane	other
-1.307	0.000459	0.00272	BTRC	BTRC	beta-transducin repeat containing E3 ubiquitin protein ligase	Cytoplasm	enzyme
1.639	0.0161	0.0484	BUB1	BUB1	BUB1 mitotic checkpoint serine/threonine kinase	Nucleus	kinase
1.507	0.0113	0.0366	BUB1B	BUB1B	BUB1 mitotic checkpoint serine/threonine kinase B	Nucleus	kinase
-1.262	0.00788	0.0273	BYSL	BYSL	bystin like	Nucleus	other
-1.279	0.00452	0.0175	BZW2	BZW2	basic leucine zipper and W2 domains 2	Cytoplasm	translation regulator
1.779	0.00143	0.00692	C10orf105	C10orf105	chromosome 10 open reading frame 105	Other	other
3.353	0.00912	0.0307	C10orf53	C10orf53	chromosome 10 open reading frame 53	Other	other
1.462	0.0316	0.0819	C10orf67	C10orf67	chromosome 10 open reading frame 67	Other	other
-1.202	0.0286	0.0759	C11orf24	C11orf24	chromosome 11 open reading frame 24	Extracellular Space	other
1.162	0.0105	0.0345	C11orf54	C11orf54	chromosome 11 open reading frame 54	Nucleus	enzyme
1.768	0.000233	0.00155	C11orf65	C11orf65	chromosome 11 open reading frame 65	Other	other
-1.24	0.00113	0.00569	C11orf68	C11orf68	chromosome 11 open reading frame 68	Other	other
-1.42	0.0193	0.0557	C11orf71	C11orf71	chromosome 11 open reading frame 71	Nucleus	other
-1.656	0.00014	0.00103	C11orf87	C11orf87	chromosome 11 open reading frame 87	Other	other
3.504	0.00585	0.0216	C11orf91	C11orf91	chromosome 11 open reading frame 91	Other	other
4.77	3.37e-09	1.57e-07	ENSG00000187479	C11orf96	chromosome 11 open reading frame 96	Other	other
-2.414	0.000552	0.00317	C12orf42	C12orf42	chromosome 12 open reading frame 42	Other	other
-1.416	1.73e-06	2.75e-05	C12orf43	C12orf43	chromosome 12 open reading frame 43	Other	other
2.356	0.0056	0.0208	C12orf50	C12orf50	chromosome 12 open reading frame 50	Other	other
2.898	0.00548	0.0205	C12orf56	C12orf56	chromosome 12 open reading frame 56	Other	other
-1.264	0.000181	0.00126	ENSG00000174456	C12orf76	chromosome 12 open reading frame 76	Other	other
-1.241	0.00305	0.0127	C14orf119	C14orf119	chromosome 14 open reading frame 119	Other	other
1.412	0.000522	0.00303	C14orf28	C14orf28	chromosome 14 open reading frame 28	Other	other
1.562	0.000701	0.00385	C15orf39	C15orf39	chromosome 15 open reading frame 39	Cytoplasm	other
1.219	0.00741	0.026	C15orf40	C15orf40	chromosome 15 open reading frame 40	Other	other
-1.396	0.0454	0.108	C15orf61	C15orf61	chromosome 15 open reading frame 61	Other	other
-1.282	0.000481	0.00283	C16orf46	C16orf46	chromosome 16 open reading frame 46	Nucleus	other
1.222	0.0424	0.103	C16orf89	C16orf89	chromosome 16 open reading frame 89	Cytoplasm	other
-1.606	0.0379	0.0943	ENSG00000167194	C16orf92	chromosome 16 open reading frame 92	Other	other
-1.356	4.19e-05	0.00038	C17orf49	C17orf49	chromosome 17 open reading frame 49	Nucleus	other
1.206	0.0309	0.0805	C17orf58	C17orf58	chromosome 17 open reading frame 58	Other	other
1.416	0.0325	0.0836	C17orf78	C17orf78	chromosome 17 open reading frame 78	Other	other
1.243	0.00217	0.0097	C18orf32	C18orf32	chromosome 18 open reading frame 32	Other	other
1.654	2.65e-06	3.9e-05	C18orf54	C18orf54	chromosome 18 open reading frame 54	Extracellular Space	other
4.688	0.0165	0.0495	ENSG00000206043	C18orf63	chromosome 18 open reading frame 63	Other	other
-1.371	1.43e-05	0.000156	C19orf12	C19orf12	chromosome 19 open reading frame 12	Cytoplasm	other
1.607	0.0131	0.0411	C19orf18	C19orf18	chromosome 19 open reading frame 18	Cytoplasm	other
-1.592	0.0228	0.0635	C19orf25	C19orf25	chromosome 19 open reading frame 25	Other	other
1.189	0.00678	0.0243	C1GALT1	C1GALT1	core 1 synthase, glycoprotein-N-acetylgalactosamine 3-beta-galactosyltransferase 1	Plasma Membrane	enzyme
1.238	0.00222	0.00985	C1GALT1C1	C1GALT1C1	C1GALT1 specific chaperone 1	Cytoplasm	enzyme
-1.632	5.99e-06	7.7e-05	C1orf115	C1orf115	chromosome 1 open reading frame 115	Other	other
2.856	4.36e-05	0.000392	C1orf116	C1orf116	chromosome 1 open reading frame 116	Cytoplasm	other
1.194	0.0316	0.0818	C1orf131	C1orf131	chromosome 1 open reading frame 131	Nucleus	other
1.889	0.00752	0.0264	C1orf141	C1orf141	chromosome 1 open reading frame 141	Other	other
1.933	7.6e-06	9.34e-05	C1orf162	C1orf162	chromosome 1 open reading frame 162	Other	transporter
-1.193	0.0196	0.0563	C1orf174	C1orf174	chromosome 1 open reading frame 174	Nucleus	other
1.647	3.33e-05	0.000315	C1orf198	C1orf198	chromosome 1 open reading frame 198	Cytoplasm	other
-1.251	0.00232	0.0103	C1orf21	C1orf21	chromosome 1 open reading frame 21	Other	other
-1.624	7.69e-09	3.16e-07	C1orf216	C1orf216	chromosome 1 open reading frame 216	Other	other
-1.208	0.0029	0.0123	C1orf43	C1orf43	chromosome 1 open reading frame 43	Other	other
1.907	2.59e-08	8.67e-07	C1orf54	C1orf54	chromosome 1 open reading frame 54	Other	other
3.208	0.000143	0.00105	C1orf87	C1orf87	chromosome 1 open reading frame 87	Extracellular Space	other
1.657	0.00826	0.0284	C1orf94	C1orf94	chromosome 1 open reading frame 94	Extracellular Space	other
1.903	8.89e-05	0.000707	C1QA	C1QA	complement C1q A chain	Extracellular Space	other
2.121	4.66e-05	0.000413	C1QB	C1QB	complement C1q B chain	Extracellular Space	other
-1.143	0.0336	0.0859	C1QBP	C1QBP	complement C1q binding protein	Cytoplasm	transcription regulator
1.94	0.000212	0.00144	C1QC	C1QC	complement C1q C chain	Extracellular Space	other
-1.659	0.00091	0.00477	C1QL3	C1QL3	complement C1q like 3	Extracellular Space	other
-1.943	0.0321	0.0829	C1QL4	C1QL4	complement C1q like 4	Extracellular Space	other
1.626	0.00192	0.00877	C1QTNF1	C1QTNF1	C1q and TNF related 1	Extracellular Space	other
-1.818	8.3e-10	4.98e-08	C1QTNF4	C1QTNF4	C1q and TNF related 4	Extracellular Space	other
1.569	0.0203	0.0579	C1QTNF5	C1QTNF5	C1q and TNF related 5	Plasma Membrane	transmembrane receptor
1.681	7.96e-06	9.67e-05	C1QTNF7	C1QTNF7	C1q and TNF related 7	Extracellular Space	other
3.72	0.00762	0.0266	C1QTNF8	C1QTNF8	C1q and TNF related 8	Extracellular Space	other
3.087	0.00313	0.013	C1QTNF9	C1QTNF9	C1q and TNF related 9	Extracellular Space	other
1.771	0.00104	0.00532	ENSG00000159403	C1R	complement C1r	Extracellular Space	peptidase
1.394	0.000843	0.00447	C1RL	C1RL	complement C1r subcomponent like	Extracellular Space	peptidase
1.762	0.00383	0.0153	ENSG00000205885	C1RL-AS1	C1RL antisense RNA 1	Other	other
1.866	1.64e-05	0.000174	C1S	C1S	complement C1s	Extracellular Space	peptidase
1.666	0.00117	0.00589	C2	C2	complement C2	Extracellular Space	peptidase
1.471	0.0156	0.0471	ENSG00000198547	C20orf203	chromosome 20 open reading frame 203	Other	other
1.85	0.0324	0.0835	PRR17	C20orf204	chromosome 20 open reading frame 204	Other	other
1.304	0.0371	0.093	C21orf91	C21orf91	chromosome 21 open reading frame 91	Other	other
-1.162	0.00939	0.0314	C22orf39	C22orf39	chromosome 22 open reading frame 39	Plasma Membrane	other
-1.531	4.12e-09	1.88e-07	C2CD2L	C2CD2L	C2CD2 like	Cytoplasm	transporter
2.07	0.0415	0.101	FAM148B	C2CD4B	C2 calcium dependent domain containing 4B	Other	other
-1.288	0.0277	0.0738	FAM148C	C2CD4C	C2 calcium dependent domain containing 4C	Extracellular Space	other
1.511	0.00156	0.00744	ALS2CR11	C2CD6	C2 calcium dependent domain containing 6	Other	other
-1.383	0.00254	0.011	C2orf50	C2orf50	chromosome 2 open reading frame 50	Other	other
1.163	0.0335	0.0856	C2orf72	C2orf72	chromosome 2 open reading frame 72	Other	other
1.63	0.00302	0.0126	C2orf73	C2orf73	chromosome 2 open reading frame 73	Other	other
-1.27	0.0086	0.0293	C2orf74	C2orf74	chromosome 2 open reading frame 74	Other	other
1.365	0.000304	0.00194	C2orf76	C2orf76	chromosome 2 open reading frame 76	Other	other
1.655	2.91e-07	6.34e-06	ENSG00000187699	C2orf88	chromosome 2 open reading frame 88	Other	other
1.417	0.0254	0.0692	C3	C3	complement C3	Extracellular Space	peptidase
1.615	0.00275	0.0117	C3AR1	C3AR1	complement C3a receptor 1	Plasma Membrane	G-protein coupled receptor
-1.254	0.00351	0.0143	C3orf18	C3orf18	chromosome 3 open reading frame 18	Other	other
1.374	3.21e-06	4.58e-05	C3orf38	C3orf38	chromosome 3 open reading frame 38	Nucleus	peptidase
1.408	3.74e-06	5.2e-05	C3orf70	C3orf70	chromosome 3 open reading frame 70	Other	other
1.165	0.0293	0.0773	C4orf3	C4orf3	chromosome 4 open reading frame 3	Cytoplasm	other
1.388	0.00106	0.00542	C4orf46	C4orf46	chromosome 4 open reading frame 46	Cytoplasm	other
-1.6	1.83e-06	2.88e-05	ENSG00000181215	C4orf50	chromosome 4 open reading frame 50	Other	other
1.346	0.0011	0.00559	C5	C5	complement C5	Extracellular Space	cytokine
3.07	2.27e-07	5.17e-06	C5AR1	C5AR1	complement C5a receptor 1	Plasma Membrane	G-protein coupled receptor
1.169	0.0268	0.0721	C5orf15	C5orf15	chromosome 5 open reading frame 15	Other	other
1.266	0.00185	0.00852	C5orf24	C5orf24	chromosome 5 open reading frame 24	Other	other
2.03	0.00397	0.0158	C5orf47	C5orf47	chromosome 5 open reading frame 47	Other	other
1.816	0.00364	0.0147	C6orf118	C6orf118	chromosome 6 open reading frame 118	Other	other
-1.353	4.11e-06	5.63e-05	C6orf136	C6orf136	chromosome 6 open reading frame 136	Cytoplasm	other
1.419	0.0107	0.035	C6orf163	C6orf163	chromosome 6 open reading frame 163	Other	other
-1.102	0.0475	0.112	C6orf89	C6orf89	chromosome 6 open reading frame 89	Cytoplasm	other
3.379	1.32e-08	4.97e-07	C7	C7	complement C7	Extracellular Space	other
-1.128	0.0463	0.11	C7orf25	C7orf25	chromosome 7 open reading frame 25	Other	other
-1.204	0.00242	0.0106	C7orf50	C7orf50	chromosome 7 open reading frame 50	Extracellular Space	other
2.041	0.00593	0.0218	C7orf57	C7orf57	chromosome 7 open reading frame 57	Other	other
-1.264	0.00487	0.0186	C8orf34	C8orf34	chromosome 8 open reading frame 34	Other	other
1.289	0.00274	0.0117	C8orf44	C8orf44	chromosome 8 putative open reading frame 44	Nucleus	other
2.016	0.0304	0.0794	C9orf152	C9orf152	chromosome 9 open reading frame 152	Other	other
1.769	0.0362	0.0911	C9orf57	C9orf57	chromosome 9 open reading frame 57	Other	other
1.432	9.32e-07	1.67e-05	C9orf72	C9orf72	C9orf72-SMCR8 complex subunit	Cytoplasm	other
12.7	4.51e-13	8.99e-11	CA1	CA1	carbonic anhydrase 1	Cytoplasm	enzyme
-1.409	0.000216	0.00146	CA10	CA10	carbonic anhydrase 10	Other	enzyme
-1.19	0.00971	0.0323	CA11	CA11	carbonic anhydrase 11	Extracellular Space	enzyme
2.091	5.14e-05	0.000451	CA12	CA12	carbonic anhydrase 12	Plasma Membrane	enzyme
1.539	0.00751	0.0263	CA3	CA3	carbonic anhydrase 3	Cytoplasm	enzyme
-1.352	0.0272	0.073	CA4	CA4	carbonic anhydrase 4	Plasma Membrane	enzyme
1.416	2.33e-05	0.000234	CA5B	CA5B	carbonic anhydrase 5B	Cytoplasm	enzyme
-1.443	0.00246	0.0107	CA7	CA7	carbonic anhydrase 7	Cytoplasm	enzyme
3.869	0.00139	0.00678	CA9	CA9	carbonic anhydrase 9	Nucleus	enzyme
-1.15	0.0421	0.102	CABLES2	CABLES2	Cdk5 and Abl enzyme substrate 2	Other	other
-1.723	4.7e-08	1.45e-06	CABP1	CABP1	calcium binding protein 1	Plasma Membrane	other
2.785	0.00173	0.00805	CABP4	CABP4	calcium binding protein 4	Other	other
-1.266	0.00422	0.0165	CACNA1A	CACNA1A	calcium voltage-gated channel subunit alpha1 A	Plasma Membrane	ion channel
-1.286	0.00561	0.0209	CACNA1B	CACNA1B	calcium voltage-gated channel subunit alpha1 B	Plasma Membrane	ion channel
-1.36	0.00065	0.00362	CACNA1E	CACNA1E	calcium voltage-gated channel subunit alpha1 E	Plasma Membrane	ion channel
-1.662	0.000863	0.00457	CACNA1F	CACNA1F	calcium voltage-gated channel subunit alpha1 F	Plasma Membrane	ion channel
-1.399	7.98e-06	9.68e-05	CACNA1G	CACNA1G	calcium voltage-gated channel subunit alpha1 G	Plasma Membrane	ion channel
-1.741	2.98e-07	6.46e-06	CACNA1H	CACNA1H	calcium voltage-gated channel subunit alpha1 H	Plasma Membrane	ion channel
-1.374	0.000609	0.00344	CACNA1I	CACNA1I	calcium voltage-gated channel subunit alpha1 I	Plasma Membrane	ion channel
-1.52	0.0216	0.0608	CACNA1S	CACNA1S	calcium voltage-gated channel subunit alpha1 S	Plasma Membrane	ion channel
-1.25	0.0102	0.0337	CACNA2D1	CACNA2D1	calcium voltage-gated channel auxiliary subunit alpha2delta 1	Plasma Membrane	ion channel
-1.32	0.000183	0.00128	CACNA2D2	CACNA2D2	calcium voltage-gated channel auxiliary subunit alpha2delta 2	Plasma Membrane	ion channel
-1.169	0.0255	0.0694	CACNA2D3	CACNA2D3	calcium voltage-gated channel auxiliary subunit alpha2delta 3	Plasma Membrane	ion channel
2.06	0.0014	0.0068	CACNA2D4	CACNA2D4	calcium voltage-gated channel auxiliary subunit alpha2delta 4	Plasma Membrane	ion channel
-1.729	3.82e-11	3.79e-09	CACNB1	CACNB1	calcium voltage-gated channel auxiliary subunit beta 1	Plasma Membrane	ion channel
-1.656	8.86e-09	3.56e-07	CACNB3	CACNB3	calcium voltage-gated channel auxiliary subunit beta 3	Plasma Membrane	ion channel
-1.288	0.0154	0.0468	CACNB4	CACNB4	calcium voltage-gated channel auxiliary subunit beta 4	Plasma Membrane	ion channel
-1.795	2.89e-06	4.19e-05	CACNG3	CACNG3	calcium voltage-gated channel auxiliary subunit gamma 3	Plasma Membrane	ion channel
-1.19	0.00033	0.00208	CACNG7	CACNG7	calcium voltage-gated channel auxiliary subunit gamma 7	Plasma Membrane	ion channel
-1.609	7.28e-09	3.03e-07	CACNG8	CACNG8	calcium voltage-gated channel auxiliary subunit gamma 8	Plasma Membrane	ion channel
2.388	0.0477	0.112	ENSG00000177855	CACYBPP2	calcyclin binding protein pseudogene 2	Other	other
-1.355	0.00258	0.0111	CADM3	CADM3	cell adhesion molecule 3	Plasma Membrane	other
-1.402	8.41e-05	0.000675	CADPS	CADPS	calcium dependent secretion activator	Plasma Membrane	other
-1.48	0.00448	0.0174	CALB1	CALB1	calbindin 1	Cytoplasm	other
1.489	3.29e-07	7.01e-06	CALCOCO2	CALCOCO2	calcium binding and coiled-coil domain 2	Nucleus	other
1.496	2.69e-07	5.95e-06	CALCRL	CALCRL	calcitonin receptor like receptor	Plasma Membrane	G-protein coupled receptor
1.509	3.66e-05	0.000341	CALD1	CALD1	caldesmon 1	Cytoplasm	other
-1.631	0.000575	0.00327	CALHM1	CALHM1	calcium homeostasis modulator 1	Plasma Membrane	ion channel
3.026	0.0118	0.0378	CALHM3	CALHM3	calcium homeostasis modulator 3	Plasma Membrane	ion channel
1.805	0.00627	0.0228	FAM26F	CALHM6	calcium homeostasis modulator family member 6	Plasma Membrane	transporter
-1.32	0.0022	0.0098	CALM1	CALM1	calmodulin 1	Cytoplasm	other
-1.649	1.34e-08	5.02e-07	CALM3	CALM3	calmodulin 3	Cytoplasm	other
-2.027	6.61e-05	0.000557	ENSG00000205488	CALML3-AS1		Other	other
1.529	3.02e-09	1.44e-07	CALML4	CALML4	calmodulin like 4	Plasma Membrane	other
2.129	0.0313	0.0812	CALML6	CALML6	calmodulin like 6	Cytoplasm	other
-1.35	7.62e-06	9.37e-05	CALN1	CALN1	calneuron 1	Cytoplasm	other
-2.743	0.0252	0.0687	CALR3	CALR3	calreticulin 3	Cytoplasm	other
-1.469	0.000221	0.00149	DRD1IP	CALY	calcyon neuron specific vesicular protein	Plasma Membrane	transmembrane receptor
-1.705	1.71e-12	2.72e-10	CAMK1	CAMK1	calcium/calmodulin dependent protein kinase I	Cytoplasm	kinase
-1.226	0.0289	0.0766	CAMK1D	CAMK1D	calcium/calmodulin dependent protein kinase ID	Cytoplasm	kinase
-1.266	0.0456	0.108	CAMK1G	CAMK1G	calcium/calmodulin dependent protein kinase IG	Cytoplasm	kinase
-1.385	0.00397	0.0158	CAMK2A	CAMK2A	calcium/calmodulin dependent protein kinase II alpha	Cytoplasm	kinase
-1.47	1.29e-05	0.000142	CAMK2B	CAMK2B	calcium/calmodulin dependent protein kinase II beta	Cytoplasm	kinase
-1.257	0.00957	0.0319	CAMK2N2	CAMK2N2	calcium/calmodulin dependent protein kinase II inhibitor 2	Nucleus	other
-1.252	0.0452	0.108	CAMK4	CAMK4	calcium/calmodulin dependent protein kinase IV	Nucleus	kinase
-1.819	6.57e-11	5.98e-09	CAMKK2	CAMKK2	calcium/calmodulin dependent protein kinase kinase 2	Cytoplasm	kinase
-1.513	0.000105	0.000814	CAMKV	CAMKV	CaM kinase like vesicle associated	Plasma Membrane	kinase
4.187	0.00776	0.027	CAMP	CAMP	cathelicidin antimicrobial peptide	Cytoplasm	other
-1.26	8.45e-07	1.54e-05	CAMSAP1	CAMSAP1	calmodulin regulated spectrin associated protein 1	Cytoplasm	other
-1.375	0.000144	0.00105	KIAA1543	CAMSAP3	calmodulin regulated spectrin associated protein family member 3	Cytoplasm	other
-1.18	0.0336	0.0858	CAMTA1	CAMTA1	calmodulin binding transcription activator 1	Other	other
-1.496	3.94e-13	8.09e-11	CAMTA2	CAMTA2	calmodulin binding transcription activator 2	Nucleus	transcription regulator
-1.299	0.000223	0.0015	CAND2	CAND2	cullin associated and neddylation dissociated 2 (putative)	Nucleus	transcription regulator
-1.173	0.00798	0.0276	CANT1	CANT1	calcium activated nucleotidase 1	Extracellular Space	enzyme
-1.139	0.0159	0.048	CAP1	CAP1	cyclase associated actin cytoskeleton regulatory protein 1	Plasma Membrane	other
-1.7	3.21e-05	0.000305	CAP2	CAP2	cyclase associated actin cytoskeleton regulatory protein 2	Plasma Membrane	other
1.57	0.000116	0.00089	CAPG	CAPG	capping actin protein, gelsolin like	Nucleus	other
-1.252	4.15e-05	0.000378	CAPN1	CAPN1	calpain 1	Cytoplasm	peptidase
-1.239	0.0137	0.0427	SOLH	CAPN15	calpain 15	Other	peptidase
1.357	4.89e-06	6.5e-05	CAPN2	CAPN2	calpain 2	Cytoplasm	peptidase
-1.314	2.11e-06	3.22e-05	CAPN5	CAPN5	calpain 5	Cytoplasm	peptidase
1.393	5.46e-09	2.39e-07	CAPN7	CAPN7	calpain 7	Cytoplasm	peptidase
-1.221	0.0054	0.0202	CAPNS1	CAPNS1	calpain small subunit 1	Cytoplasm	peptidase
1.355	0.00366	0.0148	CAPS	CAPS	calcyphosine	Cytoplasm	other
1.342	0.00419	0.0164	CAPS2	CAPS2	calcyphosine 2	Other	other
-1.898	0.0176	0.0518	CAPSL	CAPSL	calcyphosine like	Other	other
1.241	0.000146	0.00106	CAPZA1	CAPZA1	capping actin protein of muscle Z-line subunit alpha 1	Cytoplasm	other
-1.255	1.31e-05	0.000145	CAPZB	CAPZB	capping actin protein of muscle Z-line subunit beta	Cytoplasm	other
1.948	0.000119	0.000909	CARD16	CARD16	caspase recruitment domain family member 16	Other	other
1.357	0.0124	0.0394	CARD6	CARD6	caspase recruitment domain family member 6	Cytoplasm	other
1.357	0.00171	0.00797	CARD8	CARD8	caspase recruitment domain family member 8	Nucleus	peptidase
1.455	0.0317	0.082	CARD9	CARD9	caspase recruitment domain family member 9	Cytoplasm	other
1.222	0.000831	0.00443	ALS2CR8	CARF	calcium responsive transcription factor	Nucleus	transcription regulator
1.326	0.00575	0.0213	CARHSP1	CARHSP1	calcium regulated heat stable protein 1	Cytoplasm	transcription regulator
1.497	3.65e-05	0.00034	ENSG00000197536	CARINH	colitis associated IRF1 antisense regulator of intestinal homeostasis	Other	other
-1.248	4.63e-05	0.000411	CARM1	CARM1	coactivator associated arginine methyltransferase 1	Nucleus	enzyme
1.205	0.0296	0.078	LRRC16A	CARMIL1	capping protein regulator and myosin 1 linker 1	Cytoplasm	enzyme
-1.206	0.0381	0.0947	CARS	CARS1	cysteinyl-tRNA synthetase 1	Cytoplasm	enzyme
-1.156	0.0252	0.0686	CARS2	CARS2	cysteinyl-tRNA synthetase 2, mitochondrial	Cytoplasm	enzyme
1.845	0.00561	0.0208	CARTPT	CARTPT	CART prepropeptide	Extracellular Space	other
1.255	0.013	0.0407	CASC3	CASC3	CASC3 exon junction complex subunit	Nucleus	other
-1.47	7.84e-08	2.17e-06	CASKIN1	CASKIN1	CASK interacting protein 1	Nucleus	transcription regulator
1.211	0.0198	0.0568	CASKIN2	CASKIN2	CASK interacting protein 2	Cytoplasm	other
1.9	0.000104	0.000808	CASP1	CASP1	caspase 1	Cytoplasm	peptidase
1.297	0.0355	0.0896	CASP10	CASP10	caspase 10	Cytoplasm	peptidase
1.205	0.0336	0.0859	CASP2	CASP2	caspase 2	Cytoplasm	peptidase
1.168	0.0227	0.0633	CASP3	CASP3	caspase 3	Cytoplasm	peptidase
2.234	4.46e-07	8.99e-06	CASP4	CASP4	caspase 4	Cytoplasm	peptidase
1.663	2.06e-05	0.000211	CASP6	CASP6	caspase 6	Cytoplasm	peptidase
1.763	1.31e-06	2.2e-05	CASP7	CASP7	caspase 7	Cytoplasm	peptidase
1.302	0.0305	0.0795	CASP8	CASP8	caspase 8	Nucleus	peptidase
1.121	0.0263	0.0711	CASP8AP2	CASP8AP2	caspase 8 associated protein 2	Nucleus	transcription regulator
1.184	0.00968	0.0322	CASP9	CASP9	caspase 9	Cytoplasm	peptidase
-1.344	0.005	0.019	CASQ1	CASQ1	calsequestrin 1	Cytoplasm	other
1.7	0.00546	0.0204	CASS4	CASS4	Cas scaffold protein family member 4	Plasma Membrane	other
1.154	0.00546	0.0204	CAST	CAST	calpastatin	Cytoplasm	peptidase
2.054	8.4e-05	0.000675	CASZ1	CASZ1	castor zinc finger 1	Nucleus	enzyme
1.434	6.27e-06	7.99e-05	CAT	CAT	catalase	Cytoplasm	enzyme
1.322	0.0405	0.0991	CATSPER2	CATSPER2	cation channel sperm associated 2	Plasma Membrane	ion channel
1.743	0.0181	0.053	CATSPER3	CATSPER3	cation channel sperm associated 3	Plasma Membrane	ion channel
1.324	0.00147	0.00707	C1orf101	CATSPERE	catsper channel auxiliary subunit epsilon	Other	other
1.832	0.0049	0.0187	C19orf15	CATSPERG	cation channel sperm associated auxiliary subunit gamma	Plasma Membrane	other
1.764	0.000123	0.000932	CAV1	CAV1	caveolin 1	Plasma Membrane	transmembrane receptor
1.744	3.49e-08	1.11e-06	CAV2	CAV2	caveolin 2	Plasma Membrane	other
1.598	0.00494	0.0188	PTRF	CAVIN1	caveolae associated protein 1	Nucleus	transcription regulator
1.544	3.85e-05	0.000356	ENSG00000168497	CAVIN2	caveolae associated protein 2	Plasma Membrane	other
-2.124	6e-17	5.57e-14	C19orf26	CBARP	CACN subunit beta associated regulatory protein	Plasma Membrane	other
-1.605	1.23e-07	3.13e-06	CBFA2T3	CBFA2T3	CBFA2/RUNX1 partner transcriptional co-repressor 3	Nucleus	transcription regulator
1.788	2.2e-09	1.1e-07	CBFB	CBFB	core-binding factor subunit beta	Nucleus	transcription regulator
-1.103	0.0359	0.0905	CBL	CBL	Cbl proto-oncogene	Nucleus	enzyme
1.268	0.000129	0.000966	CBLB	CBLB	Cbl proto-oncogene B	Nucleus	enzyme
-1.603	0.0053	0.0199	CBLN4	CBLN4	cerebellin 4 precursor	Extracellular Space	other
1.361	0.0106	0.0348	CBR1	CBR1	carbonyl reductase 1	Cytoplasm	enzyme
1.291	0.0376	0.0939	CBR3	CBR3	carbonyl reductase 3	Cytoplasm	enzyme
1.31	0.000178	0.00125	CBR4	CBR4	carbonyl reductase 4	Cytoplasm	enzyme
2.311	0.00557	0.0207	ENSG00000214322	CBX1P2	chromobox 1 pseudogene 2	Other	other
1.129	0.0227	0.0634	CBX3	CBX3	chromobox 3	Nucleus	transcription regulator
-1.145	0.00865	0.0294	CBX5	CBX5	chromobox 5	Nucleus	transcription regulator
-1.424	1.56e-09	8.42e-08	CBX6	CBX6	chromobox 6	Nucleus	other
-1.2	0.00265	0.0114	CBX7	CBX7	chromobox 7	Nucleus	other
-1.491	0.00282	0.012	CBX8	CBX8	chromobox 8	Nucleus	other
1.182	0.0431	0.104	CC2D2A	CC2D2A	coiled-coil and C2 domain containing 2A	Cytoplasm	other
1.534	0.0212	0.0599	C10orf131	CC2D2B	coiled-coil and C2 domain containing 2B	Other	other
1.446	1.15e-08	4.47e-07	CCAR1	CCAR1	cell division cycle and apoptosis regulator 1	Nucleus	transcription regulator
-1.247	3.51e-06	4.95e-05	KIAA1967	CCAR2	cell cycle and apoptosis regulator 2	Cytoplasm	peptidase
1.342	0.000176	0.00124	CCDC102B	CCDC102B	coiled-coil domain containing 102B	Extracellular Space	other
-1.584	3.55e-11	3.57e-09	CCDC106	CCDC106	coiled-coil domain containing 106	Extracellular Space	other
-1.138	0.0499	0.116	CCDC115	CCDC115	coiled-coil domain containing 115	Cytoplasm	other
1.357	0.00094	0.00489	CCDC121	CCDC121	coiled-coil domain containing 121	Extracellular Space	other
1.289	0.0491	0.115	CCDC122	CCDC122	coiled-coil domain containing 122	Other	other
-1.31	7.19e-06	8.94e-05	CCDC124	CCDC124	coiled-coil domain containing 124	Other	other
1.625	2.7e-09	1.31e-07	CCDC126	CCDC126	coiled-coil domain containing 126	Other	other
-1.421	4.25e-08	1.32e-06	CCDC136	CCDC136	coiled-coil domain containing 136	Cytoplasm	other
-1.273	0.00848	0.029	CCDC137	CCDC137	coiled-coil domain containing 137	Nucleus	other
1.538	1.75e-09	9.29e-08	CCDC138	CCDC138	coiled-coil domain containing 138	Other	other
1.288	0.00516	0.0195	CCDC14	CCDC14	coiled-coil domain containing 14	Cytoplasm	other
1.383	0.0219	0.0616	CCDC141	CCDC141	coiled-coil domain containing 141	Cytoplasm	other
-1.235	0.047	0.111	CCDC142	CCDC142	coiled-coil domain containing 142	Other	other
1.463	0.0142	0.0437	CCDC144A	CCDC144A	coiled-coil domain containing 144A	Other	other
1.401	0.0247	0.0675	CCDC144B	CCDC144BP	coiled-coil domain containing 144B, pseudogene	Other	other
1.948	2.33e-05	0.000233	CCDC144NL	CCDC144NL	CCDC144A N-terminal like (pseudogene)	Other	other
1.306	0.00366	0.0148	CCDC146	CCDC146	coiled-coil domain containing 146	Cytoplasm	other
-1.154	0.0146	0.0448	CCDC149	CCDC149	coiled-coil domain containing 149	Other	other
1.72	3.94e-05	0.000362	CCDC15	CCDC15	coiled-coil domain containing 15	Cytoplasm	other
1.611	0.0169	0.0503	CCDC150	CCDC150	coiled-coil domain containing 150	Other	other
1.907	3.31e-07	7.05e-06	CCDC152	CCDC152	coiled-coil domain containing 152	Other	other
-1.436	0.000982	0.00508	CCDC157	CCDC157	coiled-coil domain containing 157	Other	other
1.728	0.000422	0.00255	ENSG00000203952	CCDC160	coiled-coil domain containing 160	Other	other
2.185	0.0098	0.0325	C6orf184	CCDC162P	coiled-coil domain containing 162, pseudogene	Other	other
3.028	0.0275	0.0736	ENSG00000175820	CCDC168	coiled-coil domain containing 168	Other	other
1.494	0.00506	0.0192	C6orf97	CCDC170	coiled-coil domain containing 170	Extracellular Space	other
1.476	0.00363	0.0146	C14orf38	CCDC175	coiled-coil domain containing 175	Other	other
1.622	0.000118	0.0009	CCDC18	CCDC18	coiled-coil domain containing 18	Cytoplasm	other
-1.315	0.000369	0.00229	KIAA1984	CCDC183	coiled-coil domain containing 183	Other	other
-2.268	1.28e-14	4.33e-12	C12orf68	CCDC184	coiled-coil domain containing 184	Cytoplasm	other
-3.061	0.00525	0.0198	C1orf65	CCDC185	coiled-coil domain containing 185	Other	other
1.267	0.000695	0.00382	C10orf118	CCDC186	coiled-coil domain containing 186	Cytoplasm	other
1.498	0.0108	0.0351	C1orf110	CCDC190	coiled-coil domain containing 190	Other	other
1.269	0.0187	0.0545	KIAA1407	CCDC191	coiled-coil domain containing 191	Other	other
3.15	6.7e-05	0.000563	C14orf105	CCDC198	coiled-coil domain containing 198	Other	other
-1.189	0.0337	0.0861	CCDC22	CCDC22	coiled-coil domain containing 22	Cytoplasm	other
-1.268	0.00702	0.025	CCDC3	CCDC3	coiled-coil domain containing 3	Cytoplasm	other
-1.223	0.031	0.0807	CCDC34	CCDC34	coiled-coil domain containing 34	Cytoplasm	other
1.499	0.00087	0.0046	CCDC39	CCDC39	coiled-coil domain 39 molecular ruler complex subunit	Cytoplasm	other
1.369	0.00712	0.0252	CCDC40	CCDC40	coiled-coil domain 40 molecular ruler complex subunit	Cytoplasm	other
1.279	0.000279	0.00181	CCDC50	CCDC50	coiled-coil domain containing 50	Cytoplasm	other
-1.2	0.0374	0.0934	CCDC51	CCDC51	coiled-coil domain containing 51	Cytoplasm	transporter
1.826	0.00355	0.0144	CCDC54	CCDC54	coiled-coil domain containing 54	Other	other
1.231	0.0166	0.0497	CCDC62	CCDC62	coiled-coil domain containing 62	Nucleus	transcription regulator
-1.316	0.0307	0.0801	CCDC65	CCDC65	coiled-coil domain containing 65	Cytoplasm	other
1.564	3.73e-06	5.19e-05	CCDC66	CCDC66	coiled-coil domain containing 66	Cytoplasm	other
-1.394	0.00515	0.0195	CCDC68	CCDC68	coiled-coil domain containing 68	Cytoplasm	other
1.408	1.16e-06	1.99e-05	CCDC7	CCDC7	coiled-coil domain containing 7	Other	other
2.124	5.89e-06	7.6e-05	CCDC73	CCDC73	coiled-coil domain containing 73	Other	other
-1.419	0.0137	0.0425	CCDC74A	CCDC74A	coiled-coil domain containing 74A	Other	other
1.372	0.0228	0.0635	CCDC80	CCDC80	coiled-coil domain containing 80	Nucleus	other
2.175	0.000382	0.00235	CCDC81	CCDC81	coiled-coil domain containing 81	Cytoplasm	other
1.378	2.92e-06	4.22e-05	CCDC82	CCDC82	coiled-coil domain containing 82	Other	other
-1.344	0.00063	0.00353	CCDC85A	CCDC85A	coiled-coil domain containing 85A	Other	other
-1.471	6.75e-05	0.000567	CCDC85B	CCDC85B	coiled-coil domain containing 85B	Cytoplasm	other
-1.41	0.0042	0.0165	CCDC85C	CCDC85C	coiled-coil domain containing 85C	Plasma Membrane	other
1.354	0.000171	0.00121	CCDC88A	CCDC88A	coiled-coil domain containing 88A	Cytoplasm	other
-1.621	0.0118	0.0378	CCDC89	CCDC89	coiled-coil domain containing 89	Nucleus	other
1.371	2.84e-07	6.22e-06	CCDC90B	CCDC90B	coiled-coil domain containing 90B	Cytoplasm	other
-1.307	7.23e-06	8.98e-05	CCDC92	CCDC92	coiled-coil domain containing 92	Cytoplasm	other
1.159	0.0405	0.0991	CCDC93	CCDC93	coiled-coil domain containing 93	Extracellular Space	other
-1.695	2.5e-05	0.000246	CCK	CCK	cholecystokinin	Extracellular Space	other
-1.958	5.15e-10	3.37e-08	CCKBR	CCKBR	cholecystokinin B receptor	Plasma Membrane	G-protein coupled receptor
4.099	0.0275	0.0735	CCL15	CCL15	C-C motif chemokine ligand 15	Extracellular Space	cytokine
7.111	5.56e-10	3.57e-08	CCL2	CCL2	C-C motif chemokine ligand 2	Extracellular Space	cytokine
4.202	0.00547	0.0204	CCL8	CCL8	C-C motif chemokine ligand 8	Extracellular Space	cytokine
-1.419	1.81e-08	6.47e-07	CCM2	CCM2	CCM2 scaffold protein	Cytoplasm	other
1.792	2.07e-05	0.000212	CYR61	CCN1	cellular communication network factor 1	Extracellular Space	other
-1.529	0.000492	0.00289	NOV	CCN3	cellular communication network factor 3	Extracellular Space	growth factor
1.867	0.000161	0.00115	WISP2	CCN5	cellular communication network factor 5	Extracellular Space	growth factor
2.264	0.000822	0.00439	WISP3	CCN6	cellular communication network factor 6	Extracellular Space	growth factor
-1.625	1.72e-05	0.000182	CCNA1	CCNA1	cyclin A1	Nucleus	other
1.546	0.0408	0.0995	CCNA2	CCNA2	cyclin A2	Nucleus	other
1.277	0.00248	0.0108	CCNC	CCNC	cyclin C	Nucleus	enzyme
-1.283	0.000111	0.000856	CCND2	CCND2	cyclin D2	Nucleus	other
-1.433	3.7e-06	5.16e-05	CCNDBP1	CCNDBP1	cyclin D1 binding protein 1	Nucleus	other
1.427	0.00723	0.0255	CCNE2	CCNE2	cyclin E2	Nucleus	other
-1.158	0.0431	0.104	CCNF	CCNF	cyclin F	Nucleus	other
1.469	5.6e-09	2.42e-07	CCNG1	CCNG1	cyclin G1	Nucleus	other
1.185	0.00168	0.00786	CCNH	CCNH	cyclin H	Nucleus	transcription regulator
-1.269	1.6e-05	0.000171	CCNI	CCNI	cyclin I	Other	other
1.429	8.06e-05	0.000654	CCNJ	CCNJ	cyclin J	Nucleus	other
1.221	0.000456	0.00271	CCNK	CCNK	cyclin K	Nucleus	kinase
1.652	1.68e-07	4.05e-06	CCNL1	CCNL1	cyclin L1	Nucleus	other
1.276	0.00483	0.0185	CCNL2	CCNL2	cyclin L2	Nucleus	other
-1.587	0.0457	0.109	CNTD2	CCNP	cyclin P	Nucleus	other
-1.187	0.0174	0.0515	FAM58A	CCNQ	cyclin Q	Other	other
1.281	0.000431	0.00259	CCNT2	CCNT2	cyclin T2	Nucleus	transcription regulator
-1.249	0.000372	0.0023	CCNY	CCNY	cyclin Y	Nucleus	other
1.156	0.0383	0.0951	ENSG00000103540	CCP110	centriolar coiled-coil protein 110	Cytoplasm	other
1.337	0.000883	0.00466	CCPG1	CCPG1	cell cycle progression 1	Other	other
1.479	0.0242	0.0665	CCR1	CCR1	C-C motif chemokine receptor 1	Plasma Membrane	G-protein coupled receptor
4.163	6.52e-06	8.25e-05	CCR2	CCR2	C-C motif chemokine receptor 2	Plasma Membrane	G-protein coupled receptor
21.009	6.99e-06	8.76e-05	CCR4	CCR4	C-C motif chemokine receptor 4	Plasma Membrane	G-protein coupled receptor
1.928	0.0203	0.0579	CCR7	CCR7	C-C motif chemokine receptor 7	Plasma Membrane	G-protein coupled receptor
2.384	2.38e-05	0.000237	CCRL2	CCRL2	C-C motif chemokine receptor like 2	Plasma Membrane	G-protein coupled receptor
-1.239	0.000285	0.00184	CCT2	CCT2	chaperonin containing TCP1 subunit 2	Cytoplasm	kinase
-1.16	0.00742	0.026	CCT3	CCT3	chaperonin containing TCP1 subunit 3	Cytoplasm	other
-1.194	0.00672	0.0241	CCT4	CCT4	chaperonin containing TCP1 subunit 4	Cytoplasm	other
2.077	6.19e-05	0.000527	CCT4P2	CCT4P2	chaperonin containing TCP1 subunit 4 pseudogene 2	Other	other
-1.288	2.81e-05	0.000271	CCT5	CCT5	chaperonin containing TCP1 subunit 5	Cytoplasm	other
1.614	3.33e-06	4.73e-05	CCT6B	CCT6B	chaperonin containing TCP1 subunit 6B	Cytoplasm	other
-1.222	0.000351	0.00218	CCT7	CCT7	chaperonin containing TCP1 subunit 7	Cytoplasm	other
-1.207	0.00669	0.0241	CCT8	CCT8	chaperonin containing TCP1 subunit 8	Cytoplasm	other
2.007	2.26e-11	2.52e-09	CD109	CD109	CD109 molecule	Plasma Membrane	other
2.689	5.67e-07	1.1e-05	CD14	CD14	CD14 molecule	Plasma Membrane	transmembrane receptor
1.342	0.00694	0.0247	CD160	CD160	CD160 molecule	Plasma Membrane	transmembrane receptor
3.081	1.93e-07	4.55e-06	CD163	CD163	CD163 molecule	Plasma Membrane	other
1.368	1.27e-05	0.000141	CD164	CD164	CD164 molecule	Plasma Membrane	other
3.317	8.45e-06	0.000101	CD177	CD177	CD177 molecule	Plasma Membrane	other
2.136	0.00301	0.0126	CD180	CD180	CD180 molecule	Plasma Membrane	other
2.8	0.000127	0.000954	CD1D	CD1D	CD1d molecule	Plasma Membrane	other
5.689	0.000255	0.00167	CD2	CD2	CD2 molecule	Plasma Membrane	transmembrane receptor
-1.38	0.000559	0.0032	CD200	CD200	CD200 molecule	Plasma Membrane	other
4.629	9.52e-06	0.000111	CD207	CD207	CD207 molecule	Plasma Membrane	other
2.164	0.00431	0.0168	CD22	CD22	CD22 molecule	Plasma Membrane	transmembrane receptor
2.054	0.00193	0.00882	CD226	CD226	CD226 molecule	Plasma Membrane	other
1.364	0.0062	0.0226	ENSG00000215039	CD27-AS1		Other	other
3.961	0.00108	0.00549	CD28	CD28	CD28 molecule	Plasma Membrane	transmembrane receptor
1.634	3.54e-09	1.64e-07	CD2AP	CD2AP	CD2 associated protein	Cytoplasm	other
1.87	0.000936	0.00488	CD300A	CD300A	CD300a molecule	Plasma Membrane	transmembrane receptor
2.89	0.00137	0.00668	CD300E	CD300E	CD300e molecule	Plasma Membrane	other
5.529	0.000233	0.00155	CD300LB	CD300LB	CD300 molecule like family member b	Plasma Membrane	other
2.453	0.00296	0.0125	CD300LG	CD300LG	CD300 molecule like family member g	Plasma Membrane	other
-1.242	0.0304	0.0795	CD320	CD320	CD320 molecule	Plasma Membrane	transmembrane receptor
1.554	0.00865	0.0294	CD37	CD37	CD37 molecule	Plasma Membrane	other
4.173	0.000866	0.00458	CD3E	CD3E	CD3 epsilon subunit of T-cell receptor complex	Plasma Membrane	transmembrane receptor
3.868	0.00569	0.0211	CD3G	CD3G	CD3 gamma subunit of T-cell receptor complex	Plasma Membrane	transmembrane receptor
1.27	0.0305	0.0795	CD4	CD4	CD4 molecule	Plasma Membrane	transmembrane receptor
1.466	0.0166	0.0496	CD40	CD40	CD40 molecule	Plasma Membrane	transmembrane receptor
2.923	3.91e-05	0.00036	CD44	CD44	CD44 molecule (IN blood group)	Plasma Membrane	other
1.416	7.28e-09	3.03e-07	CD46	CD46	CD46 molecule	Plasma Membrane	transmembrane receptor
2.238	0.0101	0.0333	CD48	CD48	CD48 molecule	Plasma Membrane	other
1.401	0.00158	0.00749	CD53	CD53	CD53 molecule	Plasma Membrane	other
1.608	1.26e-05	0.00014	CD55	CD55	CD55 molecule (Cromer blood group)	Plasma Membrane	other
1.901	1.2e-06	2.04e-05	CD58	CD58	CD58 molecule	Plasma Membrane	transmembrane receptor
1.271	4.57e-05	0.000408	CD59	CD59	CD59 molecule (CD59 blood group)	Plasma Membrane	other
3.692	0.0485	0.114	CD5L	CD5L	CD5 molecule like	Plasma Membrane	transmembrane receptor
1.264	0.00183	0.00845	CD63	CD63	CD63 molecule	Plasma Membrane	other
1.66	0.00159	0.00751	CD68	CD68	CD68 molecule	Plasma Membrane	other
1.727	0.0292	0.0772	CD69	CD69	CD69 molecule	Plasma Membrane	transmembrane receptor
1.999	0.001	0.00518	CD72	CD72	CD72 molecule	Plasma Membrane	transmembrane receptor
1.895	0.000766	0.00415	CD74	CD74	CD74 molecule	Plasma Membrane	transmembrane receptor
2.41	0.0108	0.0351	CD79B	CD79B	CD79b molecule	Plasma Membrane	transmembrane receptor
1.775	0.0146	0.0449	CD80	CD80	CD80 molecule	Plasma Membrane	transmembrane receptor
1.313	0.000574	0.00327	CD81	CD81	CD81 molecule	Plasma Membrane	other
1.39	0.021	0.0596	CD82	CD82	CD82 molecule	Plasma Membrane	other
-1.398	1.81e-05	0.000189	CD83	CD83	CD83 molecule	Plasma Membrane	transmembrane receptor
1.851	0.000585	0.00331	CD86	CD86	CD86 molecule	Plasma Membrane	transmembrane receptor
1.627	0.00111	0.00563	CD9	CD9	CD9 molecule	Plasma Membrane	other
3.298	1.79e-10	1.37e-08	CD93	CD93	CD93 molecule	Plasma Membrane	other
1.83	3.04e-08	1e-06	CD99	CD99	CD99 molecule (Xg blood group)	Plasma Membrane	other
-1.316	1.15e-05	0.00013	CD99L2	CD99L2	CD99 molecule like 2	Plasma Membrane	other
2.497	8.99e-06	0.000107	CDA	CDA	cytidine deaminase	Nucleus	enzyme
1.88	5.66e-11	5.32e-09	CDC14A	CDC14A	cell division cycle 14A	Nucleus	phosphatase
1.557	5.33e-06	6.97e-05	CDC14B	CDC14B	cell division cycle 14B	Nucleus	phosphatase
-1.298	9.85e-05	0.000774	CDC34	CDC34	cell division cycle 34, ubiqiutin conjugating enzyme	Nucleus	enzyme
-1.202	0.000517	0.003	CDC37	CDC37	cell division cycle 37, HSP90 cochaperone	Cytoplasm	other
-1.134	0.034	0.0865	CDC42BPB	CDC42BPB	CDC42 binding protein kinase beta	Cytoplasm	kinase
1.565	0.0274	0.0732	CDC42EP1	CDC42EP1	CDC42 effector protein 1	Extracellular Space	other
1.47	8.95e-06	0.000106	CDC42EP4	CDC42EP4	CDC42 effector protein 4	Cytoplasm	other
1.202	0.00046	0.00273	CDC73	CDC73	cell division cycle 73	Nucleus	other
-1.759	9.67e-06	0.000113	CDCA5	CDCA5	cell division cycle associated 5	Nucleus	other
1.457	0.000236	0.00157	CDCA7L	CDCA7L	cell division cycle associated 7 like	Nucleus	other
1.561	0.00185	0.0085	CDCP1	CDCP1	CUB domain containing protein 1	Plasma Membrane	other
-1.617	2.04e-06	3.14e-05	CDH13	CDH13	cadherin 13	Plasma Membrane	other
2.084	0.00276	0.0118	CDH17	CDH17	cadherin 17	Plasma Membrane	transporter
2.024	0.000581	0.0033	CDH19	CDH19	cadherin 19	Plasma Membrane	other
1.213	0.00842	0.0288	CDH20	CDH20	cadherin 20	Plasma Membrane	other
-1.779	2.33e-10	1.74e-08	CDH22	CDH22	cadherin 22	Plasma Membrane	other
1.856	8.34e-06	0.0001	CDH23	CDH23	cadherin related 23	Plasma Membrane	transporter
-1.387	0.000342	0.00214	CDH24	CDH24	cadherin 24	Plasma Membrane	other
1.775	0.000941	0.0049	CDH26	CDH26	cadherin 26	Plasma Membrane	other
1.302	0.0187	0.0543	CDH3	CDH3	cadherin 3	Plasma Membrane	other
-1.129	0.0436	0.105	CDH4	CDH4	cadherin 4	Plasma Membrane	other
1.768	8.97e-07	1.61e-05	CDH5	CDH5	cadherin 5	Plasma Membrane	other
-1.6	8.7e-05	0.000694	CDH8	CDH8	cadherin 8	Plasma Membrane	other
1.606	0.0221	0.0621	MUCDHL	CDHR5	cadherin related family member 5	Plasma Membrane	other
-1.332	4.27e-07	8.67e-06	C16orf5	CDIP1	cell death inducing p53 target 1	Nucleus	other
-1.373	3.04e-07	6.56e-06	CDIPT	CDIPT	CDP-diacylglycerol--inositol 3-phosphatidyltransferase	Cytoplasm	enzyme
-3.03	1.97e-05	0.000203	ENSG00000214725	CDIPTOSP	CDIP transferase opposite strand, pseudogene	Other	other
-1.179	0.0169	0.0503	CDK10	CDK10	cyclin dependent kinase 10	Nucleus	kinase
1.377	0.0185	0.0539	CDC2L2	CDK11A	cyclin dependent kinase 11A	Nucleus	kinase
-1.413	0.000692	0.00381	PFTK1	CDK14	cyclin dependent kinase 14	Nucleus	kinase
-1.327	5.11e-08	1.55e-06	PCTK1	CDK16	cyclin dependent kinase 16	Cytoplasm	kinase
1.283	0.000632	0.00354	CDC2L6	CDK19	cyclin dependent kinase 19	Nucleus	kinase
2.347	6.14e-08	1.8e-06	CDK2	CDK2	cyclin dependent kinase 2	Nucleus	kinase
-1.177	0.0487	0.114	CCRK	CDK20	cyclin dependent kinase 20	Nucleus	kinase
1.401	3.13e-05	0.000299	CDK2AP1	CDK2AP1	cyclin dependent kinase 2 associated protein 1	Nucleus	other
-1.521	3.12e-05	0.000298	CDK5	CDK5	cyclin dependent kinase 5	Nucleus	kinase
-1.286	0.0178	0.0524	CDK5R1	CDK5R1	cyclin dependent kinase 5 regulatory subunit 1	Nucleus	kinase
-2.009	3.77e-11	3.77e-09	CDK5R2	CDK5R2	cyclin dependent kinase 5 regulatory subunit 2	Nucleus	other
1.365	0.0204	0.0582	CDK5RAP2	CDK5RAP2	CDK5 regulatory subunit associated protein 2	Cytoplasm	other
-1.146	0.0452	0.108	CDK8	CDK8	cyclin dependent kinase 8	Nucleus	kinase
1.146	0.0304	0.0795	CDKAL1	CDKAL1	CDK5 regulatory subunit associated protein 1 like 1	Cytoplasm	enzyme
1.397	1.95e-05	0.000201	CDKL3	CDKL3	cyclin dependent kinase like 3	Cytoplasm	kinase
-1.307	0.000446	0.00266	CDKL5	CDKL5	cyclin dependent kinase like 5	Nucleus	kinase
5.216	1.19e-12	2.07e-10	CDKN1A	CDKN1A	cyclin dependent kinase inhibitor 1A	Nucleus	kinase
1.33	2.26e-07	5.16e-06	CDKN1B	CDKN1B	cyclin dependent kinase inhibitor 1B	Nucleus	other
1.488	0.0365	0.0917	CDKN1C	CDKN1C	cyclin dependent kinase inhibitor 1C	Nucleus	other
1.248	0.000243	0.00161	CDKN2AIP	CDKN2AIP	CDKN2A interacting protein	Nucleus	transcription regulator
-1.549	0.000999	0.00516	CDKN2AIPNL	CDKN2AIPNL	CDKN2A interacting protein N-terminal like	Other	other
1.522	0.000867	0.00459	CDKN2B	CDKN2B	cyclin dependent kinase inhibitor 2B	Nucleus	transcription regulator
1.854	9.19e-12	1.11e-09	CDKN2C	CDKN2C	cyclin dependent kinase inhibitor 2C	Nucleus	transcription regulator
-1.34	4.94e-06	6.55e-05	CDKN2D	CDKN2D	cyclin dependent kinase inhibitor 2D	Cytoplasm	transcription regulator
1.785	0.000676	0.00373	ARMETL1	CDNF	cerebral dopamine neurotrophic factor	Other	other
-1.53	2.48e-05	0.000246	C22orf40	CDPF1	cysteine rich DPF motif domain containing 1	Extracellular Space	other
1.542	9.34e-05	0.000738	CDR1	CDR1	cerebellar degeneration related 1	Other	other
-1.191	0.0137	0.0427	CDR2	CDR2	cerebellar degeneration related protein 2	Cytoplasm	other
-2.823	0.0351	0.0888	ENSG00000186825	CDRT15P3	CDRT15 pseudogene 3	Other	other
-1.252	9.27e-05	0.000733	CDS2	CDS2	CDP-diacylglycerol synthase 2	Cytoplasm	enzyme
3.373	5.99e-05	0.000513	CDSN	CDSN	corneodesmosin	Plasma Membrane	other
1.185	0.00638	0.0232	CDYL	CDYL	chromodomain Y like	Nucleus	transcription regulator
1.923	0.0201	0.0575	CEACAMP5	CEACAMP5	CEA cell adhesion molecule pseudogene 5	Other	other
4.78	0.0121	0.0386	CEACAMP6	CEACAMP6	CEA cell adhesion molecule pseudogene 6	Other	other
5.123	0.00965	0.0321	CEACAMP7	CEACAMP7	CEA cell adhesion molecule pseudogene 7	Other	other
1.392	0.000476	0.00281	CEBPB	CEBPB	CCAAT enhancer binding protein beta	Nucleus	transcription regulator
2.897	8.79e-06	0.000105	CEBPD	CEBPD	CCAAT enhancer binding protein delta	Nucleus	transcription regulator
1.142	0.0167	0.0498	CEBPG	CEBPG	CCAAT enhancer binding protein gamma	Nucleus	transcription regulator
1.654	0.00418	0.0164	CECR2	CECR2	CECR2 histone acetyl-lysine reader	Nucleus	enzyme
-1.114	0.0374	0.0935	CUGBP1	CELF1	CUGBP Elav-like family member 1	Cytoplasm	translation regulator
-1.678	1.82e-09	9.58e-08	TNRC4	CELF3	CUGBP Elav-like family member 3	Nucleus	transcription regulator
-1.224	0.0397	0.0976	BRUNOL4	CELF4	CUGBP Elav-like family member 4	Nucleus	translation regulator
-1.953	7.64e-12	9.75e-10	BRUNOL5	CELF5	CUGBP Elav-like family member 5	Nucleus	other
-1.284	0.000125	0.000944	BRUNOL6	CELF6	CUGBP Elav-like family member 6	Cytoplasm	other
1.642	0.0154	0.0467	CELSR1	CELSR1	cadherin EGF LAG seven-pass G-type receptor 1	Plasma Membrane	G-protein coupled receptor
-1.224	7.62e-05	0.000626	CELSR2	CELSR2	cadherin EGF LAG seven-pass G-type receptor 2	Plasma Membrane	G-protein coupled receptor
-1.121	0.0313	0.0813	CELSR3	CELSR3	cadherin EGF LAG seven-pass G-type receptor 3	Plasma Membrane	G-protein coupled receptor
1.223	0.000305	0.00195	TMEM2	CEMIP2	cell migration inducing hyaluronidase 2	Cytoplasm	enzyme
-1.247	0.00974	0.0324	CEMP1	CEMP1	cementum protein 1	Nucleus	other
1.418	0.00179	0.00828	CCDC84	CENATAC	centrosomal AT-AC splicing factor	Cytoplasm	other
-1.429	1.74e-06	2.76e-05	CEND1	CEND1	cell cycle exit and neuronal differentiation 1	Cytoplasm	other
1.518	0.00421	0.0165	CENPB	CENPB	centromere protein B	Nucleus	other
1.537	2.87e-06	4.17e-05	CENPC1	CENPC	centromere protein C	Nucleus	other
1.344	0.00395	0.0157	CENPJ	CENPJ	centromere protein J	Nucleus	transcription regulator
1.687	0.0158	0.0476	CENPK	CENPK	centromere protein K	Nucleus	other
-1.213	0.0141	0.0435	CENPN	CENPN	centromere protein N	Nucleus	other
1.528	0.000123	0.000933	CENPQ	CENPQ	centromere protein Q	Nucleus	other
-1.38	4.2e-05	0.000381	APITD1	CENPS	centromere protein S	Nucleus	other
1.804	0.00195	0.00887	MLF1IP	CENPU	centromere protein U	Nucleus	other
-1.211	0.0151	0.046	CENPV	CENPV	centromere protein V	Nucleus	other
-1.271	0.00489	0.0187	ENSG00000169689	CENPX	centromere protein X	Nucleus	other
1.238	0.0117	0.0377	CCDC46	CEP112	centrosomal protein 112	Cytoplasm	other
1.259	0.0104	0.0342	KIAA1377	CEP126	centrosomal protein 126	Cytoplasm	other
1.438	0.000711	0.00389	C14orf145	CEP128	centrosomal protein 128	Cytoplasm	other
1.418	6.37e-05	0.00054	CEP135	CEP135	centrosomal protein 135	Cytoplasm	other
1.637	0.000551	0.00316	CEP152	CEP152	centrosomal protein 152	Cytoplasm	other
1.202	0.0326	0.0839	KIAA1009	CEP162	centrosomal protein 162	Nucleus	other
-1.552	4.35e-14	1.17e-11	KIAA0284	CEP170B	centrosomal protein 170B	Other	other
-1.337	0.000461	0.00273	C3orf34	CEP19	centrosomal protein 19	Cytoplasm	other
1.311	2.28e-06	3.45e-05	CEP192	CEP192	centrosomal protein 192	Cytoplasm	other
1.175	0.0365	0.0917	C16orf63	CEP20	centrosomal protein 20	Cytoplasm	other
1.262	0.0146	0.0448	CEP290	CEP290	centrosomal protein 290	Cytoplasm	transcription regulator
1.195	0.0163	0.0489	KIAA1731	CEP295	centrosomal protein 295	Cytoplasm	other
2.212	0.00157	0.00746	ENSG00000178404	CEP295NL	CEP295 N-terminal like	Other	other
1.212	0.000576	0.00327	CEP350	CEP350	centrosomal protein 350	Cytoplasm	other
-1.284	0.000691	0.0038	TSGA14	CEP41	centrosomal protein 41	Cytoplasm	other
1.414	1.19e-06	2.03e-05	KIAA1712	CEP44	centrosomal protein 44	Cytoplasm	other
3.153	0.00274	0.0117	CEP55	CEP55	centrosomal protein 55	Cytoplasm	other
1.596	2.71e-14	7.9e-12	CEP57	CEP57	centrosomal protein 57	Cytoplasm	other
1.259	0.00378	0.0151	C6orf182	CEP57L1	centrosomal protein 57 like 1	Other	other
1.433	2.7e-11	2.87e-09	CEP70	CEP70	centrosomal protein 70	Cytoplasm	other
1.214	0.00734	0.0258	CEP78	CEP78	centrosomal protein 78	Cytoplasm	other
1.261	0.00013	0.000973	C6orf204	CEP85L	centrosomal protein 85 like	Cytoplasm	other
1.381	0.000327	0.00206	CCDC45	CEP95	centrosomal protein 95	Cytoplasm	other
1.145	0.018	0.0527	CEPT1	CEPT1	choline/ethanolamine phosphotransferase 1	Cytoplasm	enzyme
-1.275	4.63e-06	6.2e-05	CERK	CERK	ceramide kinase	Plasma Membrane	kinase
1.332	0.0139	0.0432	CERKL	CERKL	ceramide kinase like	Nucleus	other
1.292	0.0229	0.0637	LASS2	CERS2	ceramide synthase 2	Nucleus	transcription regulator
-2.132	0.00104	0.00532	LASS3	CERS3	ceramide synthase 3	Nucleus	transcription regulator
-1.322	0.00337	0.0138	LASS6	CERS6	ceramide synthase 6	Nucleus	transcription regulator
1.999	0.0403	0.0988	CES1	CES1	carboxylesterase 1	Cytoplasm	enzyme
-1.212	0.000408	0.00248	CES2	CES2	carboxylesterase 2	Cytoplasm	enzyme
-1.86	0.0127	0.0402	CES7	CES5A	carboxylesterase 5A	Other	enzyme
1.383	5.39e-05	0.00047	CETN3	CETN3	centrin 3	Cytoplasm	other
2.699	0.0292	0.0772	FAM183A	CFAP144	cilia and flagella associated protein 144	Extracellular Space	other
1.238	0.0487	0.114	C2orf77	CFAP210	cilia and flagella associated protein 210	Cytoplasm	other
-1.346	0.0037	0.0149	WDR66	CFAP251	cilia and flagella associated protein 251	Cytoplasm	other
-1.294	0.00115	0.00582	CCDC113	CFAP263	cilia and flagella associated protein 263	Cytoplasm	other
3.472	2.15e-08	7.41e-07	C11orf70	CFAP300	cilia and flagella associated protein 300	Cytoplasm	other
-1.189	0.0167	0.0499	CCDC104	CFAP36	cilia and flagella associated protein 36	Extracellular Space	other
1.336	0.000147	0.00107	C8orf37	CFAP418	cilia and flagella associated protein 418	Cytoplasm	other
1.316	0.00457	0.0177	C10orf79	CFAP43	cilia and flagella associated protein 43	Cytoplasm	other
2.376	0.0126	0.0399	CCDC19	CFAP45	cilia and flagella associated protein 45	Nucleus	other
-1.357	0.0451	0.108	C10orf92	CFAP46	cilia and flagella associated protein 46	Cytoplasm	other
2.316	1.72e-05	0.000182	CXorf22	CFAP47	cilia and flagella associated protein 47	Cytoplasm	other
-1.308	0.0237	0.0654	WDR16	CFAP52	cilia and flagella associated protein 52	Cytoplasm	other
1.93	0.00232	0.0102	CCDC11	CFAP53	cilia and flagella associated protein 53	Cytoplasm	other
1.738	0.000678	0.00374	C12orf55	CFAP54	cilia and flagella associated protein 54	Cytoplasm	other
-2.3	7.09e-08	2.01e-06	WDR65	CFAP57	cilia and flagella associated protein 57	Extracellular Space	other
1.207	0.0289	0.0767	C11orf1	CFAP68	cilia and flagella associated protein 68	Nucleus	other
1.511	0.000355	0.00221	C7orf63	CFAP69	cilia and flagella associated protein 69	Cytoplasm	other
1.276	0.0222	0.0623	TTC18	CFAP70	cilia and flagella associated protein 70	Cytoplasm	other
-1.317	0.00496	0.0189	KIAA1751	CFAP74	cilia and flagella associated protein 74	Cytoplasm	other
1.556	5.07e-05	0.000445	C3orf15	CFAP91	cilia and flagella associated protein 91	Cytoplasm	other
3.817	0.00643	0.0233	C9orf135	CFAP95	cilia and flagella associated protein 95	Cytoplasm	other
2.869	1.87e-12	2.93e-10	CFB	CFB	complement factor B	Extracellular Space	peptidase
-1.165	0.0235	0.065	CFDP1	CFDP1	craniofacial development protein 1	Nucleus	other
2.205	1.76e-10	1.35e-08	CFH	CFH	complement factor H	Extracellular Space	other
2.667	2.36e-10	1.75e-08	CFI	CFI	complement factor I	Extracellular Space	peptidase
-1.177	0.00357	0.0145	CFL1	CFL1	cofilin 1	Nucleus	other
1.275	0.00276	0.0118	CFL2	CFL2	cofilin 2	Extracellular Space	other
1.412	0.000608	0.00343	CFLAR	CFLAR	CASP8 and FADD like apoptosis regulator	Cytoplasm	other
1.798	0.00066	0.00366	C6orf150	CGAS	cyclic GMP-AMP synthase	Cytoplasm	enzyme
2.053	0.000682	0.00376	CGN	CGN	cingulin	Plasma Membrane	other
-1.483	2.33e-08	7.97e-07	CGREF1	CGREF1	cell growth regulator with EF-hand domain 1	Extracellular Space	other
1.334	1.78e-05	0.000187	CGRRF1	CGRRF1	cell growth regulator with ring finger domain 1	Nucleus	other
1.584	0.0144	0.0443	CH25H	CH25H	cholesterol 25-hydroxylase	Cytoplasm	enzyme
-1.29	0.0404	0.099	CHAC1	CHAC1	ChaC glutathione specific gamma-glutamylcyclotransferase 1	Cytoplasm	enzyme
-1.139	0.0178	0.0524	C13orf8	CHAMP1	chromosome alignment maintaining phosphoprotein 1	Nucleus	other
-1.187	0.0127	0.0402	CHCHD10	CHCHD10	coiled-coil-helix-coiled-coil-helix domain containing 10	Cytoplasm	other
-1.165	0.0236	0.0652	CHCHD2	CHCHD2	coiled-coil-helix-coiled-coil-helix domain containing 2	Cytoplasm	other
-1.301	0.00173	0.00806	CHCHD4	CHCHD4	coiled-coil-helix-coiled-coil-helix domain containing 4	Cytoplasm	enzyme
-1.33	0.000218	0.00147	CHCHD6	CHCHD6	coiled-coil-helix-coiled-coil-helix domain containing 6	Cytoplasm	other
-1.151	0.0319	0.0824	CHCHD7	CHCHD7	coiled-coil-helix-coiled-coil-helix domain containing 7	Cytoplasm	other
1.47	2.3e-07	5.24e-06	CHD1	CHD1	chromodomain helicase DNA binding protein 1	Nucleus	enzyme
1.158	0.0489	0.114	CHD1L	CHD1L	chromodomain helicase DNA binding protein 1 like	Nucleus	enzyme
1.205	0.00524	0.0198	CHD2	CHD2	chromodomain helicase DNA binding protein 2	Nucleus	enzyme
-1.454	1.19e-09	6.72e-08	CHD3	CHD3	chromodomain helicase DNA binding protein 3	Nucleus	enzyme
-1.489	9.64e-05	0.000759	CHD5	CHD5	chromodomain helicase DNA binding protein 5	Nucleus	enzyme
-1.116	0.0144	0.0445	CHD8	CHD8	chromodomain helicase DNA binding protein 8	Nucleus	enzyme
1.234	6.45e-05	0.000546	CHD9	CHD9	chromodomain helicase DNA binding protein 9	Cytoplasm	other
1.412	0.00404	0.016	CHDH	CHDH	choline dehydrogenase	Cytoplasm	enzyme
-1.132	0.0197	0.0565	CHERP	CHERP	calcium homeostasis endoplasmic reticulum protein	Cytoplasm	other
-1.609	3e-05	0.000288	CHGB	CHGB	chromogranin B	Extracellular Space	other
2.126	0.00358	0.0145	CHI3L1	CHI3L1	chitinase 3 like 1	Extracellular Space	enzyme
5.408	5.04e-07	9.99e-06	CHI3L2	CHI3L2	chitinase 3 like 2	Extracellular Space	enzyme
-1.227	0.00124	0.00615	CHID1	CHID1	chitinase domain containing 1	Extracellular Space	other
-1.214	0.0473	0.111	CHL1	CHL1	cell adhesion molecule L1 like	Plasma Membrane	other
-1.194	0.000672	0.00371	CHMP1A	CHMP1A	charged multivesicular body protein 1A	Extracellular Space	peptidase
1.294	0.000765	0.00414	CHMP2B	CHMP2B	charged multivesicular body protein 2B	Cytoplasm	other
-1.206	0.00293	0.0124	VPS24	CHMP3	charged multivesicular body protein 3	Cytoplasm	other
1.278	0.00269	0.0116	CHMP4A	CHMP4A	charged multivesicular body protein 4A	Cytoplasm	other
-1.209	0.000222	0.00149	CHMP4B	CHMP4B	charged multivesicular body protein 4B	Cytoplasm	other
3.566	0.000471	0.00278	ENSG00000215284	CHMP5P1	CHMP5 pseudogene 1	Other	other
-1.239	0.00778	0.0271	CHMP6	CHMP6	charged multivesicular body protein 6	Cytoplasm	other
-1.243	3.85e-05	0.000356	CHMP7	CHMP7	charged multivesicular body protein 7	Cytoplasm	other
-1.375	0.00769	0.0268	CHN1	CHN1	chimerin 1	Other	other
2.97	3.14e-07	6.73e-06	CHODL	CHODL	chondrolectin	Plasma Membrane	other
-1.559	1.01e-09	5.87e-08	ENSG00000187446	CHP1	calcineurin like EF-hand protein 1	Nucleus	transcription regulator
-1.144	0.0234	0.0649	ENSG00000033100	CHPF2	chondroitin polymerizing factor 2	Cytoplasm	enzyme
1.507	2.41e-06	3.61e-05	CHPT1	CHPT1	choline phosphotransferase 1	Cytoplasm	enzyme
1.42	0.000108	0.000839	CHRAC1	CHRAC1	chromatin accessibility complex subunit 1	Nucleus	enzyme
-1.202	0.0133	0.0415	CHRD	CHRD	chordin	Extracellular Space	other
-1.741	4.26e-08	1.32e-06	CHRM1	CHRM1	cholinergic receptor muscarinic 1	Plasma Membrane	G-protein coupled receptor
-1.295	0.0173	0.0511	CHRM2	CHRM2	cholinergic receptor muscarinic 2	Plasma Membrane	G-protein coupled receptor
-1.389	0.00504	0.0191	CHRM3	CHRM3	cholinergic receptor muscarinic 3	Plasma Membrane	G-protein coupled receptor
-1.901	0.00137	0.00668	ENSG00000180720	CHRM4	cholinergic receptor muscarinic 4	Plasma Membrane	G-protein coupled receptor
2.202	0.00172	0.008	CHRM5	CHRM5	cholinergic receptor muscarinic 5	Plasma Membrane	G-protein coupled receptor
-1.419	0.00389	0.0155	CHRNA2	CHRNA2	cholinergic receptor nicotinic alpha 2 subunit	Plasma Membrane	transmembrane receptor
-1.603	3.76e-10	2.55e-08	CHRNA4	CHRNA4	cholinergic receptor nicotinic alpha 4 subunit	Plasma Membrane	transmembrane receptor
-1.469	0.0349	0.0885	CHRNA6	CHRNA6	cholinergic receptor nicotinic alpha 6 subunit	Plasma Membrane	transmembrane receptor
-1.34	0.0114	0.0369	CHRNA7	CHRNA7	cholinergic receptor nicotinic alpha 7 subunit	Plasma Membrane	ion channel
-1.792	9.44e-09	3.74e-07	CHRNB2	CHRNB2	cholinergic receptor nicotinic beta 2 subunit	Plasma Membrane	transmembrane receptor
-1.696	0.00244	0.0107	CHRNB3	CHRNB3	cholinergic receptor nicotinic beta 3 subunit	Plasma Membrane	transmembrane receptor
1.537	0.0469	0.111	CHRNE	CHRNE	cholinergic receptor nicotinic epsilon subunit	Plasma Membrane	transmembrane receptor
-1.193	0.00288	0.0122	CHST1	CHST1	carbohydrate sulfotransferase 1	Cytoplasm	enzyme
-1.205	0.0045	0.0175	CHST10	CHST10	carbohydrate sulfotransferase 10	Cytoplasm	enzyme
1.271	0.00196	0.00892	CHST11	CHST11	carbohydrate sulfotransferase 11	Cytoplasm	enzyme
1.511	0.00216	0.00967	D4ST1	CHST14	carbohydrate sulfotransferase 14	Cytoplasm	enzyme
-1.362	1.8e-06	2.85e-05	CHST2	CHST2	carbohydrate sulfotransferase 2	Cytoplasm	enzyme
2.109	6.73e-06	8.49e-05	CHST3	CHST3	carbohydrate sulfotransferase 3	Cytoplasm	enzyme
2.79	0.00105	0.0054	CHST4	CHST4	carbohydrate sulfotransferase 4	Cytoplasm	enzyme
-1.647	2.67e-06	3.92e-05	CHST8	CHST8	carbohydrate sulfotransferase 8	Cytoplasm	enzyme
1.682	8.97e-06	0.000107	CHST9	CHST9	carbohydrate sulfotransferase 9	Cytoplasm	enzyme
1.494	1.51e-07	3.67e-06	CHSY1	CHSY1	chondroitin sulfate synthase 1	Cytoplasm	enzyme
-1.246	0.0119	0.038	CHSY3	CHSY3	chondroitin sulfate synthase 3	Cytoplasm	enzyme
1.308	0.0288	0.0764	CHTF18	CHTF18	chromosome transmission fidelity factor 18	Nucleus	enzyme
-1.114	0.043	0.104	CIAO1	CIAO1	cytosolic iron-sulfur assembly component 1	Nucleus	transcription regulator
-1.397	1.57e-06	2.55e-05	CIAPIN1	CIAPIN1	cytokine induced apoptosis inhibitor 1	Cytoplasm	other
1.28	0.00726	0.0256	C1orf51	CIART	circadian associated repressor of transcription	Nucleus	other
1.379	0.000458	0.00272	CIB1	CIB1	calcium and integrin binding 1	Nucleus	other
8.921	0.000241	0.0016	FAM92B	CIBAR2	CBY1 interacting BAR domain containing 2	Cytoplasm	other
-1.448	0.00832	0.0286	CIDEA	CIDEA	cell death inducing DFFA like effector a	Cytoplasm	transporter
-1.374	0.00149	0.00714	ENSG00000186162	CIDECP1		Other	other
2.074	0.000565	0.00323	CIITA	CIITA	class II major histocompatibility complex transactivator	Nucleus	transcription regulator
2.295	0.00833	0.0286	ODF3B	CIMAP1B	ciliary microtubule associated protein 1B	Other	enzyme
2.017	0.00697	0.0248	ODF3L2	CIMAP1D	CIMAP1 family member D	Cytoplasm	other
1.258	0.0428	0.103	C1orf88	CIMAP3	ciliary microtubule associated protein 3	Cytoplasm	other
-1.187	0.00387	0.0154	ENSG00000100865	CINP	cyclin dependent kinase 2 interacting protein	Nucleus	other
1.61	4.13e-05	0.000377	KIAA1524	CIP2A	cellular inhibitor of PP2A	Cytoplasm	other
-1.103	0.0489	0.114	KIAA1737	CIPC	CLOCK interacting pacemaker	Nucleus	other
1.158	0.0158	0.0476	ENSG00000138433	CIR1	corepressor interacting with RBPJ, CIR1	Nucleus	transcription regulator
1.132	0.049	0.114	CIRBP	CIRBP	cold inducible RNA binding protein	Nucleus	translation regulator
2.924	8.74e-05	0.000696	CISH	CISH	cytokine inducible SH2 containing protein	Cytoplasm	other
-1.446	0.00401	0.0159	CITED1	CITED1	Cbp/p300 interacting transactivator with Glu/Asp rich carboxy-terminal domain 1	Nucleus	transcription regulator
-1.414	0.000399	0.00244	CITED2	CITED2	Cbp/p300 interacting transactivator with Glu/Asp rich carboxy-terminal domain 2	Nucleus	transcription regulator
1.878	0.00271	0.0116	CKAP2L	CKAP2L	cytoskeleton associated protein 2 like	Cytoplasm	other
-1.211	0.000542	0.00312	CKAP4	CKAP4	cytoskeleton associated protein 4	Cytoplasm	other
-1.168	0.00318	0.0132	CKAP5	CKAP5	cytoskeleton associated protein 5	Nucleus	transcription regulator
-1.265	0.000573	0.00326	CKB	CKB	creatine kinase B	Cytoplasm	kinase
-1.48	0.000724	0.00395	CKMT1A	CKMT1A	creatine kinase, mitochondrial 1A	Cytoplasm	kinase
-1.393	0.00099	0.00512	CKMT1B	CKMT1B	creatine kinase, mitochondrial 1B	Cytoplasm	enzyme
-1.379	0.000534	0.00308	C14orf79	CLBA1	clathrin binding box of aftiphilin containing 1	Other	other
6.258	0.00419	0.0164	CLC	CLC	Charcot-Leyden crystal galectin	Cytoplasm	enzyme
1.122	0.0229	0.0636	CLCC1	CLCC1	chloride channel CLIC like 1	Cytoplasm	ion channel
-1.15	0.0136	0.0424	CLCN3	CLCN3	chloride voltage-gated channel 3	Plasma Membrane	ion channel
-1.474	3.02e-06	4.35e-05	CLCN4	CLCN4	chloride voltage-gated channel 4	Plasma Membrane	ion channel
-1.324	2.33e-09	1.16e-07	CLCN6	CLCN6	chloride voltage-gated channel 6	Plasma Membrane	ion channel
-1.144	0.0442	0.106	CLCN7	CLCN7	chloride voltage-gated channel 7	Plasma Membrane	ion channel
1.529	0.000124	0.000936	CLDN10	CLDN10	claudin 10	Plasma Membrane	other
1.487	0.0422	0.102	CLDN11	CLDN11	claudin 11	Plasma Membrane	other
5.275	0.000123	0.000932	CLDN14	CLDN14	claudin 14	Plasma Membrane	other
1.622	0.0407	0.0994	CLDN15	CLDN15	claudin 15	Plasma Membrane	other
1.712	0.00468	0.018	CLDN18	CLDN18	claudin 18	Plasma Membrane	other
3.76	0.00686	0.0245	CLDN19	CLDN19	claudin 19	Plasma Membrane	other
1.697	0.0279	0.0743	CLDN2	CLDN2	claudin 2	Plasma Membrane	other
-2.807	0.00523	0.0197	CLDN3	CLDN3	claudin 3	Plasma Membrane	transmembrane receptor
-1.779	0.0152	0.0462	CLDN4	CLDN4	claudin 4	Plasma Membrane	transmembrane receptor
2.564	1.66e-14	5.38e-12	CLDN5	CLDN5	claudin 5	Plasma Membrane	other
1.463	0.00325	0.0134	CLDND1	CLDND1	claudin domain containing 1	Plasma Membrane	other
1.872	0.00543	0.0203	CLDND2	CLDND2	claudin domain containing 2	Other	other
3.154	0.00724	0.0255	CLEC10A	CLEC10A	C-type lectin domain containing 10A	Plasma Membrane	other
1.487	8.48e-06	0.000102	CLEC14A	CLEC14A	C-type lectin domain containing 14A	Cytoplasm	other
-1.754	0.0287	0.0763	CLEC17A	CLEC17A	C-type lectin domain containing 17A	Plasma Membrane	other
1.918	0.000314	0.002	CLEC1A	CLEC1A	C-type lectin domain family 1 member A	Plasma Membrane	transmembrane receptor
3.754	3.57e-19	8.47e-16	CLEC2B	CLEC2B	C-type lectin domain family 2 member B	Plasma Membrane	other
1.745	9.7e-05	0.000763	CLEC2D	CLEC2D	C-type lectin domain family 2 member D	Plasma Membrane	transmembrane receptor
1.862	5.62e-05	0.000487	CLEC4A	CLEC4A	C-type lectin domain family 4 member A	Plasma Membrane	transmembrane receptor
6.008	5.5e-09	2.4e-07	CLEC4E	CLEC4E	C-type lectin domain family 4 member E	Plasma Membrane	other
5.629	8.3e-06	9.98e-05	CLEC4F	CLEC4F	C-type lectin domain family 4 member F	Plasma Membrane	other
-2.268	0.000894	0.00471	CLEC4G	CLEC4G	C-type lectin domain family 4 member G	Plasma Membrane	other
-1.458	0.0216	0.0608	CLEC4GP1	CLEC4GP1	C-type lectin domain family 4 member G pseudogene 1	Other	other
1.709	0.00114	0.00574	CLEC7A	CLEC7A	C-type lectin domain containing 7A	Plasma Membrane	transmembrane receptor
1.313	0.00486	0.0186	C2orf63	CLHC1	clathrin heavy chain linker domain containing 1	Other	other
2.165	7.88e-09	3.22e-07	CLIC1	CLIC1	chloride intracellular channel 1	Nucleus	ion channel
1.539	5.38e-07	1.05e-05	CLIC2	CLIC2	chloride intracellular channel 2	Cytoplasm	enzyme
1.922	1.4e-08	5.18e-07	CLIC4	CLIC4	chloride intracellular channel 4	Plasma Membrane	ion channel
2.252	0.00958	0.0319	CLIC6	CLIC6	chloride intracellular channel 6	Plasma Membrane	ion channel
-1.388	5.98e-06	7.7e-05	CLIP3	CLIP3	CAP-Gly domain containing linker protein 3	Plasma Membrane	other
1.272	2.81e-07	6.17e-06	CLIP4	CLIP4	CAP-Gly domain containing linker protein family member 4	Other	other
1.55	2.62e-05	0.000256	CLK1	CLK1	CDC like kinase 1	Nucleus	kinase
1.215	0.0351	0.0889	CLK3	CLK3	CDC like kinase 3	Nucleus	kinase
1.408	8.09e-05	0.000656	CLK4	CLK4	CDC like kinase 4	Nucleus	kinase
1.699	0.00372	0.015	CLMN	CLMN	calmin	Cytoplasm	other
-1.296	0.0224	0.0625	ENSG00000166250	CLMP	CXADR like membrane protein	Plasma Membrane	other
1.351	2.13e-06	3.24e-05	CLN5	CLN5	CLN5 intracellular trafficking protein	Cytoplasm	enzyme
-1.269	0.0182	0.0531	CLP1	CLP1	cleavage factor polyribonucleotide kinase subunit 1	Nucleus	kinase
-1.218	0.000155	0.00111	CLPB	CLPB	ClpB family mitochondrial disaggregase	Nucleus	transcription regulator
-1.265	9.39e-05	0.000742	CLPTM1	CLPTM1	CLPTM1 regulator of GABA type A receptor forward trafficking	Plasma Membrane	other
-1.314	8.34e-07	1.52e-05	CLPTM1L	CLPTM1L	CLPTM1 like	Cytoplasm	transporter
2.152	0.00887	0.03	USH3A	CLRN1	clarin 1	Plasma Membrane	other
-2.216	0.00679	0.0243	CLRN3	CLRN3	clarin 3	Cytoplasm	other
-1.495	5.48e-05	0.000477	CLSPN	CLSPN	claspin	Nucleus	other
-1.465	4.3e-07	8.71e-06	CLSTN1	CLSTN1	calsyntenin 1	Plasma Membrane	other
-1.394	0.000632	0.00354	CLSTN2	CLSTN2	calsyntenin 2	Plasma Membrane	transporter
-1.677	3.86e-07	8.01e-06	CLSTN3	CLSTN3	calsyntenin 3	Plasma Membrane	other
-1.279	1.04e-05	0.00012	CLTA	CLTA	clathrin light chain A	Plasma Membrane	other
-1.249	0.000642	0.00358	CLTB	CLTB	clathrin light chain B	Plasma Membrane	other
-1.301	0.00231	0.0102	CLTC	CLTC	clathrin heavy chain	Plasma Membrane	other
1.308	0.000146	0.00106	CLU	CLU	clusterin	Cytoplasm	other
-1.203	0.00041	0.00249	KIAA0664	CLUH	clustered mitochondria homolog	Cytoplasm	translation regulator
1.78	1.2e-07	3.07e-06	CMAH	CMAHP	cytidine monophospho-N-acetylneuraminic acid hydroxylase, pseudogene	Cytoplasm	other
-1.347	0.000102	0.000796	CMAS	CMAS	cytidine monophosphate N-acetylneuraminic acid synthetase	Nucleus	enzyme
1.316	0.00185	0.0085	ENSG00000182712	CMC4	C-X9-C motif containing 4	Cytoplasm	other
-1.326	3.87e-07	8.02e-06	ENSG00000153815	CMIP	c-Maf inducing protein	Cytoplasm	other
1.947	1.52e-05	0.000164	CMKLR1	CMKLR1	chemerin chemokine-like receptor 1	Plasma Membrane	G-protein coupled receptor
-1.291	0.00106	0.00541	C3orf26	CMSS1	cms1 ribosomal small subunit homolog	Other	other
1.419	0.000829	0.00442	CMTM3	CMTM3	CKLF like MARVEL transmembrane domain containing 3	Extracellular Space	cytokine
-1.305	6.83e-07	1.29e-05	CMTM4	CMTM4	CKLF like MARVEL transmembrane domain containing 4	Extracellular Space	cytokine
1.712	8.17e-15	3.11e-12	CMTM6	CMTM6	CKLF like MARVEL transmembrane domain containing 6	Extracellular Space	cytokine
-1.15	0.00812	0.028	FTSJD2	CMTR1	cap methyltransferase 1	Nucleus	enzyme
1.348	0.00347	0.0142	CMYA5	CMYA5	cardiomyopathy associated 5	Cytoplasm	other
1.171	0.00457	0.0177	CNBP	CNBP	CCHC-type zinc finger nucleic acid binding protein	Nucleus	transcription regulator
-1.517	0.0206	0.0587	CNGB1	CNGB1	cyclic nucleotide gated channel subunit beta 1	Plasma Membrane	ion channel
-1.845	1.61e-11	1.87e-09	CNIH2	CNIH2	cornichon family AMPA receptor auxiliary protein 2	Extracellular Space	other
-2.052	1.22e-13	2.92e-11	CNIH3	CNIH3	cornichon family AMPA receptor auxiliary protein 3	Plasma Membrane	transporter
-1.439	0.00967	0.0322	CNN1	CNN1	calponin 1	Cytoplasm	other
1.63	0.00346	0.0141	CNN2	CNN2	calponin 2	Cytoplasm	other
1.548	0.0284	0.0755	ENSG00000204718	CNN2P12	calponin 2 pseudogene 12	Other	other
1.78	2.36e-08	8.02e-07	CNN3	CNN3	calponin 3	Cytoplasm	other
-1.262	0.0142	0.0438	CNNM1	CNNM1	cyclin and CBS domain divalent metal cation transport mediator 1	Plasma Membrane	other
-1.209	0.000233	0.00155	CNNM2	CNNM2	cyclin and CBS domain divalent metal cation transport mediator 2	Plasma Membrane	transporter
1.264	0.00273	0.0117	CNNM3	CNNM3	cyclin and CBS domain divalent metal cation transport mediator 3	Other	other
1.163	0.00195	0.00889	CNOT2	CNOT2	CCR4-NOT transcription complex subunit 2	Nucleus	transcription regulator
1.18	0.00178	0.00824	CNOT6	CNOT6	CCR4-NOT transcription complex subunit 6	Nucleus	enzyme
1.327	1.83e-06	2.88e-05	CNOT6L	CNOT6L	CCR4-NOT transcription complex subunit 6 like	Cytoplasm	enzyme
3.583	8.71e-10	5.17e-08	CNPY1	CNPY1	canopy FGF signaling regulator 1	Other	other
-1.31	0.0396	0.0975	CNR1	CNR1	cannabinoid receptor 1	Plasma Membrane	G-protein coupled receptor
-1.275	0.00306	0.0128	CNRIP1	CNRIP1	cannabinoid receptor interacting protein 1	Extracellular Space	other
1.224	0.0188	0.0545	CNTFR	CNTFR	ciliary neurotrophic factor receptor	Plasma Membrane	transmembrane receptor
1.428	0.000659	0.00365	CNTLN	CNTLN	centlein	Cytoplasm	other
-1.19	0.022	0.0617	CNTN1	CNTN1	contactin 1	Plasma Membrane	enzyme
-1.268	0.0177	0.0522	CNTN4	CNTN4	contactin 4	Plasma Membrane	other
-1.307	0.0109	0.0355	CNTN5	CNTN5	contactin 5	Plasma Membrane	other
-1.804	2.34e-06	3.52e-05	CNTN6	CNTN6	contactin 6	Plasma Membrane	enzyme
-1.553	1.13e-08	4.38e-07	CNTNAP1	CNTNAP1	contactin associated protein 1	Plasma Membrane	other
-1.351	0.00407	0.0161	CNTNAP2	CNTNAP2	contactin associated protein 2	Plasma Membrane	other
1.351	0.0318	0.0821	CNTNAP3B	CNTNAP3B	contactin associated protein family member 3B	Other	other
-1.25	0.000489	0.00287	CNTNAP5	CNTNAP5	contactin associated protein family member 5	Other	other
1.367	0.00484	0.0185	CEP110	CNTRL	centriolin	Nucleus	transcription regulator
-1.314	6.76e-05	0.000567	CCDC56	COA3	cytochrome c oxidase assembly factor 3	Cytoplasm	other
1.3	0.00178	0.00826	CHCHD8	COA4	cytochrome c oxidase assembly factor 4 homolog	Cytoplasm	other
-1.306	0.0012	0.00599	C1orf163	COA7	cytochrome c oxidase assembly factor 7	Cytoplasm	other
-1.166	0.0136	0.0424	C14orf153	COA8	cytochrome c oxidase assembly factor 8	Cytoplasm	other
-1.126	0.0245	0.0671	COASY	COASY	Coenzyme A synthase	Cytoplasm	kinase
-1.189	0.00751	0.0263	COG1	COG1	component of oligomeric golgi complex 1	Cytoplasm	transporter
1.118	0.039	0.0964	COG3	COG3	component of oligomeric golgi complex 3	Cytoplasm	other
-1.145	0.0211	0.0597	COG4	COG4	component of oligomeric golgi complex 4	Cytoplasm	transporter
1.111	0.0352	0.0891	COG5	COG5	component of oligomeric golgi complex 5	Cytoplasm	transporter
1.181	0.00894	0.0302	COG6	COG6	component of oligomeric golgi complex 6	Cytoplasm	transporter
1.653	1.49e-07	3.64e-06	COL10A1	COL10A1	collagen type X alpha 1 chain	Extracellular Space	other
1.555	0.0167	0.05	COL14A1	COL14A1	collagen type XIV alpha 1 chain	Extracellular Space	other
1.502	0.0114	0.0368	COL15A1	COL15A1	collagen type XV alpha 1 chain	Extracellular Space	other
1.47	0.00503	0.0191	COL18A1	COL18A1	collagen type XVIII alpha 1 chain	Extracellular Space	other
-1.224	0.0133	0.0416	COL19A1	COL19A1	collagen type XIX alpha 1 chain	Extracellular Space	other
1.999	0.0023	0.0102	COL1A1	COL1A1	collagen type I alpha 1 chain	Extracellular Space	other
-2.11	2.63e-06	3.88e-05	COL22A1	COL22A1	collagen type XXII alpha 1 chain	Extracellular Space	other
-1.351	0.00321	0.0133	COL23A1	COL23A1	collagen type XXIII alpha 1 chain	Plasma Membrane	other
-1.469	7.97e-06	9.68e-05	COL25A1	COL25A1	collagen type XXV alpha 1 chain	Cytoplasm	other
-1.52	5.06e-05	0.000445	EMID2	COL26A1	collagen type XXVI alpha 1 chain	Extracellular Space	other
1.668	0.00156	0.00745	COL27A1	COL27A1	collagen type XXVII alpha 1 chain	Extracellular Space	other
2.216	6.11e-06	7.82e-05	COL4A1	COL4A1	collagen type IV alpha 1 chain	Extracellular Space	other
1.552	0.00129	0.00637	COL4A2	COL4A2	collagen type IV alpha 2 chain	Extracellular Space	other
1.655	0.000149	0.00108	COL4A3	COL4A3	collagen type IV alpha 3 chain	Extracellular Space	other
1.641	0.000133	0.000993	COL4A4	COL4A4	collagen type IV alpha 4 chain	Extracellular Space	other
1.846	0.00452	0.0175	COL4A6	COL4A6	collagen type IV alpha 6 chain	Extracellular Space	other
1.518	0.000205	0.00141	COL5A1	COL5A1	collagen type V alpha 1 chain	Extracellular Space	other
-1.765	9.27e-06	0.000109	COL5A2	COL5A2	collagen type V alpha 2 chain	Extracellular Space	other
-1.468	0.000272	0.00177	COL5A3	COL5A3	collagen type V alpha 3 chain	Extracellular Space	other
2.268	9.85e-07	1.74e-05	COL6A3	COL6A3	collagen type VI alpha 3 chain	Extracellular Space	other
1.72	3.32e-06	4.72e-05	ENSG00000206384	COL6A6	collagen type VI alpha 6 chain	Extracellular Space	other
2.107	0.000472	0.00279	COL8A1	COL8A1	collagen type VIII alpha 1 chain	Extracellular Space	other
1.461	0.000401	0.00245	C11orf92	COLCA1	colorectal cancer associated 1	Other	other
-1.127	0.043	0.104	GLT25D2	COLGALT2	collagen beta(1-O)galactosyltransferase 2	Cytoplasm	enzyme
1.198	0.0133	0.0415	COMMD10	COMMD10	COMM domain containing 10	Nucleus	other
-1.463	1.21e-05	0.000135	COMMD5	COMMD5	COMM domain containing 5	Nucleus	other
1.314	0.000396	0.00242	COMMD6	COMMD6	COMM domain containing 6	Other	other
-1.419	1.45e-07	3.56e-06	COMMD7	COMMD7	COMM domain containing 7	Cytoplasm	other
-1.367	2.58e-05	0.000253	COMMD9	COMMD9	COMM domain containing 9	Cytoplasm	other
3.709	0.0482	0.113	COMP	COMP	cartilage oligomeric matrix protein	Extracellular Space	other
-1.573	0.00174	0.00808	COMTD1	COMTD1	catechol-O-methyltransferase domain containing 1	Plasma Membrane	enzyme
-1.164	0.00479	0.0184	COPA	COPA	COPI coat complex subunit alpha	Cytoplasm	transporter
1.102	0.0328	0.0843	COPB1	COPB1	COPI coat complex subunit beta 1	Cytoplasm	transporter
-1.274	0.000171	0.00121	COPG	COPG1	COPI coat complex subunit gamma 1	Cytoplasm	transporter
-1.269	0.000705	0.00386	COPG2	COPG2	COPI coat complex subunit gamma 2	Cytoplasm	transporter
-1.407	8.16e-06	9.86e-05	C17orf79	COPRS	coordinator of PRMT5 and differentiation stimulator	Nucleus	other
-1.255	0.00946	0.0316	COPS3	COPS3	COP9 signalosome subunit 3	Cytoplasm	other
-1.255	0.00856	0.0292	COPS4	COPS4	COP9 signalosome subunit 4	Cytoplasm	peptidase
-1.136	0.0346	0.0879	COPS5	COPS5	COP9 signalosome subunit 5	Nucleus	transcription regulator
-1.19	0.00182	0.00839	COPS6	COPS6	COP9 signalosome subunit 6	Nucleus	other
-1.571	4.42e-11	4.26e-09	COPS7A	COPS7A	COP9 signalosome subunit 7A	Cytoplasm	other
-1.139	0.0271	0.0728	COPS7B	COPS7B	COP9 signalosome subunit 7B	Cytoplasm	other
1.176	0.0383	0.0952	MYEOV2	COPS9	COP9 signalosome subunit 9	Nucleus	other
-1.162	0.0313	0.0813	COPZ1	COPZ1	COPI coat complex subunit zeta 1	Cytoplasm	transporter
1.398	0.0196	0.0564	COPZ2	COPZ2	COPI coat complex subunit zeta 2	Cytoplasm	transporter
-1.275	0.00337	0.0138	COQ3	COQ3	coenzyme Q3, methyltransferase	Cytoplasm	enzyme
-1.275	0.00851	0.029	COQ6	COQ6	coenzyme Q6, monooxygenase	Cytoplasm	enzyme
-1.81	3.37e-14	9.59e-12	CORO1A	CORO1A	coronin 1A	Cytoplasm	other
-1.4	0.000594	0.00336	CORO2A	CORO2A	coronin 2A	Cytoplasm	other
-1.235	6.3e-05	0.000535	CORO2B	CORO2B	coronin 2B	Plasma Membrane	other
1.286	0.00142	0.00689	COTL1	COTL1	coactosin like F-actin binding protein 1	Cytoplasm	other
1.294	0.00573	0.0212	COX11	COX11	cytochrome c oxidase copper chaperone COX11	Cytoplasm	enzyme
-1.22	0.00497	0.0189	C12orf62	COX14	cytochrome c oxidase assembly factor COX14	Cytoplasm	other
-1.139	0.0138	0.0428	COX4I1	COX4I1	cytochrome c oxidase subunit 4I1	Cytoplasm	enzyme
-1.375	0.000511	0.00298	COX5A	COX5A	cytochrome c oxidase subunit 5A	Cytoplasm	enzyme
-1.255	0.00133	0.0065	COX6A1	COX6A1	cytochrome c oxidase subunit 6A1	Cytoplasm	enzyme
-1.196	0.0108	0.0353	COX7A2L	COX7A2L	cytochrome c oxidase subunit 7A2 like	Cytoplasm	enzyme
-1.283	0.000794	0.00427	COX8A	COX8A	cytochrome c oxidase subunit 8A	Cytoplasm	enzyme
4.07	1.68e-09	9.02e-08	CP	CP	ceruloplasmin	Extracellular Space	enzyme
3.14	0.0252	0.0687	CPA1	CPA1	carboxypeptidase A1	Extracellular Space	peptidase
3.682	5.68e-05	0.000491	CPAMD8	CPAMD8	C3 and PZP like alpha-2-macroglobulin domain containing 8	Extracellular Space	other
1.684	0.0155	0.047	CPB2	CPB2	carboxypeptidase B2	Extracellular Space	peptidase
1.154	0.0386	0.0957	CPE	CPE	carboxypeptidase E	Cytoplasm	peptidase
-1.125	0.0495	0.115	CPEB1	CPEB1	cytoplasmic polyadenylation element binding protein 1	Cytoplasm	translation regulator
1.192	0.00513	0.0194	CPEB4	CPEB4	cytoplasmic polyadenylation element binding protein 4	Plasma Membrane	other
1.335	9.18e-05	0.000728	C5orf42	CPLANE1	ciliogenesis and planar polarity effector complex subunit 1	Other	other
-1.482	0.000175	0.00123	C1orf89	CPLANE2	ciliogenesis and planar polarity effector complex subunit 2	Cytoplasm	enzyme
-1.622	1.47e-06	2.42e-05	CPLX1	CPLX1	complexin 1	Plasma Membrane	transporter
-1.565	0.000427	0.00258	CPLX3	CPLX3	complexin 3	Nucleus	transporter
1.456	0.016	0.0483	CPNE2	CPNE2	copine 2	Cytoplasm	other
1.679	9.45e-12	1.14e-09	CPNE3	CPNE3	copine 3	Cytoplasm	kinase
-1.704	2.36e-05	0.000236	CPNE4	CPNE4	copine 4	Cytoplasm	other
-1.372	0.000435	0.00261	CPNE5	CPNE5	copine 5	Plasma Membrane	other
-1.491	2.57e-07	5.77e-06	CPNE6	CPNE6	copine 6	Plasma Membrane	enzyme
-1.807	3.3e-08	1.07e-06	CPNE7	CPNE7	copine 7	Cytoplasm	other
1.285	0.000416	0.00252	CPNE8	CPNE8	copine 8	Cytoplasm	other
-1.68	2.55e-08	8.57e-07	CPNE9	CPNE9	copine family member 9	Extracellular Space	other
1.513	0.0126	0.0397	CPO	CPO	carboxypeptidase O	Plasma Membrane	enzyme
1.283	0.0182	0.0534	CPOX	CPOX	coproporphyrinogen oxidase	Cytoplasm	enzyme
1.37	0.000411	0.0025	ENSG00000104324	CPQ	carboxypeptidase Q	Extracellular Space	peptidase
1.252	0.018	0.0528	CPS1	CPS1	carbamoyl-phosphate synthase 1	Cytoplasm	enzyme
1.145	0.0046	0.0178	CPSF2	CPSF2	cleavage and polyadenylation specific factor 2	Nucleus	other
-1.17	0.0112	0.0361	CPSF3	CPSF3	cleavage and polyadenylation specific factor 3	Nucleus	enzyme
2.136	0.03	0.0788	CPSF4L	CPSF4L	cleavage and polyadenylation specific factor 4 like	Other	other
1.14	0.0316	0.0818	CPT1A	CPT1A	carnitine palmitoyltransferase 1A	Cytoplasm	enzyme
-1.368	1.09e-08	4.25e-07	CPT1C	CPT1C	carnitine palmitoyltransferase 1C	Cytoplasm	enzyme
-1.371	0.000283	0.00183	GLTPD1	CPTP	ceramide-1-phosphate transfer protein	Cytoplasm	transporter
1.75	0.000209	0.00142	CPVL	CPVL	carboxypeptidase vitellogenic like	Cytoplasm	peptidase
2.207	0.000271	0.00176	CR1	CR1	complement C3b/C4b receptor 1 (Knops blood group)	Plasma Membrane	transmembrane receptor
-1.156	0.0122	0.0389	KIAA1211	CRACD	capping protein inhibiting regulator of actin dynamics	Other	other
-1.255	0.0243	0.0667	C2orf55	CRACDL	CRACD like	Other	other
-1.122	0.0416	0.101	CRAMP1L	CRAMP1	cramped chromatin regulator homolog 1	Other	other
-1.183	0.00306	0.0128	CRAT	CRAT	carnitine O-acetyltransferase	Cytoplasm	enzyme
1.411	3.77e-05	0.00035	CRB1	CRB1	crumbs cell polarity complex component 1	Plasma Membrane	other
1.554	0.00857	0.0292	CRB2	CRB2	crumbs cell polarity complex component 2	Extracellular Space	other
-1.155	0.011	0.0356	CRCP	CRCP	CGRP receptor component	Plasma Membrane	transmembrane receptor
-1.162	0.00565	0.021	CREB3	CREB3	cAMP responsive element binding protein 3	Nucleus	transcription regulator
-1.64	0.000177	0.00124	CREB3L1	CREB3L1	cAMP responsive element binding protein 3 like 1	Nucleus	transcription regulator
1.27	0.0047	0.0181	CREB3L2	CREB3L2	cAMP responsive element binding protein 3 like 2	Nucleus	transcription regulator
1.486	0.0173	0.0513	CREB3L4	CREB3L4	cAMP responsive element binding protein 3 like 4	Nucleus	transcription regulator
1.581	0.000919	0.00481	CREB5	CREB5	cAMP responsive element binding protein 5	Nucleus	transcription regulator
1.199	0.000274	0.00179	C5orf41	CREBRF	CREB3 regulatory factor	Nucleus	transcription regulator
1.635	1.26e-07	3.17e-06	CREBZF	CREBZF	CREB/ATF bZIP transcription factor	Nucleus	transcription regulator
1.227	0.00182	0.0084	CREG1	CREG1	cellular repressor of E1A stimulated genes 1	Nucleus	transcription regulator
-1.354	0.0161	0.0485	CREG2	CREG2	cellular repressor of E1A stimulated genes 2	Extracellular Space	enzyme
-1.389	1.71e-06	2.73e-05	CRELD1	CRELD1	cysteine rich with EGF like domains 1	Plasma Membrane	other
1.22	0.00403	0.0159	CREM	CREM	cAMP responsive element modulator	Nucleus	transcription regulator
-3.651	4.78e-06	6.36e-05	CRH	CRH	corticotropin releasing hormone	Extracellular Space	cytokine
-2.435	9e-10	5.29e-08	CRHBP	CRHBP	corticotropin releasing hormone binding protein	Extracellular Space	other
-1.232	0.00995	0.0329	CRHR1	CRHR1	corticotropin releasing hormone receptor 1	Plasma Membrane	G-protein coupled receptor
1.486	0.0299	0.0785	CRIP1	CRIP1	cysteine rich protein 1	Cytoplasm	other
-1.339	7.4e-05	0.000611	CRIP2	CRIP2	cysteine rich protein 2	Plasma Membrane	other
1.249	0.00167	0.0078	CRIPT	CRIPT	CXXC repeat containing interactor of PDZ3 domain	Cytoplasm	other
1.893	2.14e-05	0.000218	CRISPLD1	CRISPLD1	cysteine rich secretory protein LCCL domain containing 1	Cytoplasm	other
1.869	8.38e-06	0.000101	CRISPLD2	CRISPLD2	cysteine rich secretory protein LCCL domain containing 2	Cytoplasm	other
-1.163	0.00748	0.0262	CRK	CRK	CRK proto-oncogene, adaptor protein	Cytoplasm	other
-1.166	0.00116	0.00583	CRKL	CRKL	CRK like proto-oncogene, adaptor protein	Cytoplasm	kinase
1.322	0.000113	0.000869	CRLF3	CRLF3	cytokine receptor like factor 3	Cytoplasm	transcription regulator
1.353	0.000382	0.00235	CRLS1	CRLS1	cardiolipin synthase 1	Cytoplasm	enzyme
-1.721	0.00863	0.0294	C20orf200	CRMA		Other	other
-1.55	3.17e-11	3.26e-09	CRMP1	CRMP1	collapsin response mediator protein 1	Cytoplasm	enzyme
4.903	0.0196	0.0563	CRNN	CRNN	cornulin	Cytoplasm	other
1.316	0.024	0.0661	CROCCL2	CROCCP3	CROCC pseudogene 3	Other	other
1.38	9.43e-07	1.68e-05	ENSG00000214960	CRPPA	CDP-L-ribitol pyrophosphorylase A	Cytoplasm	enzyme
-1.574	1.45e-07	3.56e-06	CRTAC1	CRTAC1	cartilage acidic protein 1	Extracellular Space	other
1.25	0.0166	0.0497	CRTC3	CRTC3	CREB regulated transcription coactivator 3	Nucleus	other
1.305	0.00571	0.0212	CRY1	CRY1	cryptochrome circadian regulator 1	Nucleus	enzyme
2.367	0.0125	0.0395	CRYAA	CRYAA	crystallin alpha A	Cytoplasm	other
2.014	0.000548	0.00315	CRYAB	CRYAB	crystallin alpha B	Nucleus	other
3.107	0.0468	0.111	CRYBA4	CRYBA4	crystallin beta A4	Other	other
-1.791	0.011	0.0358	CRYBB1	CRYBB1	crystallin beta B1	Other	other
1.448	0.000423	0.00256	AIM1	CRYBG1	crystallin beta-gamma domain containing 1	Extracellular Space	other
1.189	0.0403	0.0988	CRYBG3	CRYBG3	crystallin beta-gamma domain containing 3	Other	other
-2.062	0.0378	0.0941	CRYGD	CRYGD	crystallin gamma D	Other	other
1.228	0.00509	0.0193	CRYL1	CRYL1	crystallin lambda 1	Cytoplasm	enzyme
-1.978	8.11e-08	2.22e-06	CRYM	CRYM	crystallin mu	Cytoplasm	enzyme
1.14	0.00952	0.0318	CRYZL1	CRYZL1	crystallin zeta like 1	Cytoplasm	enzyme
-1.218	0.000435	0.00261	CS	CS	citrate synthase	Cytoplasm	enzyme
1.71	0.032	0.0826	CSAG1	CSAG1	chondrosarcoma associated gene 1	Cytoplasm	other
-1.416	0.000602	0.0034	CSDC2	CSDC2	cold shock domain containing C2	Cytoplasm	other
2.019	9.22e-07	1.65e-05	CSF1	CSF1	colony stimulating factor 1	Extracellular Space	cytokine
1.597	0.00142	0.00687	CSF2RA	CSF2RA	colony stimulating factor 2 receptor subunit alpha	Plasma Membrane	other
2.205	7.63e-05	0.000627	CSF2RB	CSF2RB	colony stimulating factor 2 receptor subunit beta	Plasma Membrane	transmembrane receptor
9.187	7.44e-09	3.08e-07	CSF3	CSF3	colony stimulating factor 3	Extracellular Space	cytokine
1.882	0.000837	0.00445	CSF3R	CSF3R	colony stimulating factor 3 receptor	Plasma Membrane	transmembrane receptor
1.239	0.00274	0.0117	CSGALNACT2	CSGALNACT2	chondroitin sulfate N-acetylgalactosaminyltransferase 2	Cytoplasm	enzyme
2.366	0.0222	0.0622	ENSG00000182574	CSGALNACT2P1	CSGALNACT2 pseudogene 1	Other	other
-1.197	0.000364	0.00226	CSNK1D	CSNK1D	casein kinase 1 delta	Cytoplasm	kinase
-1.275	0.000143	0.00105	CSNK1G2	CSNK1G2	casein kinase 1 gamma 2	Cytoplasm	kinase
1.152	0.0178	0.0523	CSNK1G3	CSNK1G3	casein kinase 1 gamma 3	Cytoplasm	kinase
-1.127	0.0318	0.0821	CSNK2A1	CSNK2A1	casein kinase 2 alpha 1	Nucleus	kinase
-1.192	0.00721	0.0255	CSNK2A2	CSNK2A2	casein kinase 2 alpha 2	Cytoplasm	kinase
1.697	8.05e-05	0.000653	CSPG4	CSPG4	chondroitin sulfate proteoglycan 4	Plasma Membrane	other
-1.205	0.0116	0.0374	CSPG5	CSPG5	chondroitin sulfate proteoglycan 5	Extracellular Space	growth factor
2.043	2.06e-06	3.17e-05	AXUD1	CSRNP1	cysteine and serine rich nuclear protein 1	Nucleus	transcription regulator
-1.171	0.00128	0.00631	CSRNP2	CSRNP2	cysteine and serine rich nuclear protein 2	Nucleus	transcription regulator
-1.325	0.00558	0.0208	CSRNP3	CSRNP3	cysteine and serine rich nuclear protein 3	Nucleus	transcription regulator
1.568	4.38e-07	8.84e-06	CSRP1	CSRP1	cysteine and glycine rich protein 1	Nucleus	other
2.233	0.0121	0.0386	CST7	CST7	cystatin F	Extracellular Space	other
8.009	1.5e-05	0.000162	CSTA	CSTA	cystatin A	Cytoplasm	other
1.34	0.000107	0.000827	CSTB	CSTB	cystatin B	Cytoplasm	peptidase
-3.911	0.0216	0.0608	CT45A6	CT45A1 (includes others)	cancer/testis antigen family 45 member A1	Other	other
5.546	0.00672	0.0241	CTAG1A	CTAG1A	cancer/testis antigen 1A	Cytoplasm	other
5.917	0.00601	0.0221	CTAG1B	CTAG1B	cancer/testis antigen 1B	Plasma Membrane	other
6.983	0.000318	0.00202	CTAG2	CTAG2	cancer/testis antigen 2	Cytoplasm	other
4.051	0.0363	0.0913	ENSG00000215441	CTAGE12P	CTAGE family member 12, pseudogene	Other	other
-1.292	1.18e-07	3.04e-06	CTBP1	CTBP1	C-terminal binding protein 1	Nucleus	enzyme
1.879	1.3e-12	2.2e-10	CTBS	CTBS	chitobiase	Cytoplasm	enzyme
1.618	0.000143	0.00105	ENSG00000183562	CTC_343N31		Other	other
3.443	0.0374	0.0934	CTCFL	CTCFL	CCCTC-binding factor like	Nucleus	transcription regulator
1.936	0.015	0.0459	ENSG00000185641	CTD_2287O161		Other	other
1.778	0.00926	0.0311	ENSG00000213315	CTD_3035D61		Other	other
-1.158	0.019	0.0549	DULLARD	CTDNEP1	CTD nuclear envelope phosphatase 1	Extracellular Space	phosphatase
1.261	0.000131	0.000976	CTDSPL2	CTDSPL2	CTD small phosphatase like 2	Nucleus	phosphatase
2.42	0.024	0.066	CTLA4	CTLA4	cytotoxic T-lymphocyte associated protein 4	Plasma Membrane	transmembrane receptor
1.327	0.00546	0.0204	CTNNA1	CTNNA1	catenin alpha 1	Plasma Membrane	other
1.805	7.11e-11	6.4e-09	CTNNAL1	CTNNAL1	catenin alpha like 1	Plasma Membrane	other
-1.286	4.6e-05	0.000409	CTNNBIP1	CTNNBIP1	catenin beta interacting protein 1	Cytoplasm	other
-1.236	3.62e-05	0.000338	CTNND2	CTNND2	catenin delta 2	Plasma Membrane	other
-1.158	0.0174	0.0515	CTPS	CTPS1	CTP synthase 1	Nucleus	enzyme
1.389	2.65e-05	0.000259	CTPS2	CTPS2	CTP synthase 2	Cytoplasm	enzyme
-1.123	0.0177	0.0522	CTR9	CTR9	CTR9 homolog, Paf1/RNA polymerase II complex component	Nucleus	other
-1.168	0.00683	0.0244	CTSB	CTSB	cathepsin B	Cytoplasm	peptidase
2.268	3.11e-08	1.02e-06	CTSC	CTSC	cathepsin C	Cytoplasm	peptidase
-1.128	0.0218	0.0612	CTSF	CTSF	cathepsin F	Cytoplasm	peptidase
1.495	2.29e-08	7.83e-07	CTSO	CTSO	cathepsin O	Cytoplasm	peptidase
1.546	7.44e-05	0.000614	CTSS	CTSS	cathepsin S	Cytoplasm	peptidase
-1.342	0.00107	0.00544	C16orf84	CTU2	cytosolic thiouridylase subunit 2	Cytoplasm	other
-1.851	3.65e-10	2.48e-08	CTXN1	CTXN1	cortexin 1	Other	other
-1.244	0.000122	0.000929	CUEDC2	CUEDC2	CUE domain containing 2	Extracellular Space	other
-1.149	0.00998	0.033	CUL1	CUL1	cullin 1	Nucleus	enzyme
1.162	0.0371	0.093	CUL4B	CUL4B	cullin 4B	Nucleus	other
-1.216	0.00134	0.00656	CUL7	CUL7	cullin 7	Cytoplasm	enzyme
-1.268	8.12e-05	0.000658	CUTA	CUTA	cutA divalent cation tolerance homolog	Cytoplasm	other
1.187	0.00256	0.0111	CWF19L2	CWF19L2	CWF19 like cell cycle control factor 2	Nucleus	other
-1.805	1.2e-12	2.07e-10	CX3CL1	CX3CL1	C-X3-C motif chemokine ligand 1	Extracellular Space	cytokine
-1.744	0.000542	0.00313	CX3CR1	CX3CR1	C-X3-C motif chemokine receptor 1	Plasma Membrane	G-protein coupled receptor
14.446	2.4e-10	1.78e-08	CXCL10	CXCL10	C-X-C motif chemokine ligand 10	Extracellular Space	cytokine
20.131	3.65e-10	2.48e-08	CXCL11	CXCL11	C-X-C motif chemokine ligand 11	Extracellular Space	cytokine
10.958	1.53e-05	0.000165	CXCL13	CXCL13	C-X-C motif chemokine ligand 13	Extracellular Space	cytokine
1.297	0.0234	0.0648	CXCL16	CXCL16	C-X-C motif chemokine ligand 16	Extracellular Space	cytokine
2.845	8.93e-07	1.61e-05	CXCL2	CXCL2	C-X-C motif chemokine ligand 2	Extracellular Space	other
4.87	1.57e-05	0.000169	CXCL3	CXCL3	C-X-C motif chemokine ligand 3	Extracellular Space	cytokine
1.738	0.000224	0.00151	CXCL5	CXCL5	C-X-C motif chemokine ligand 5	Extracellular Space	cytokine
2.922	0.0407	0.0994	CXCL6	CXCL6	C-X-C motif chemokine ligand 6	Extracellular Space	cytokine
5.15	3.33e-10	2.31e-08	IL8	CXCL8	C-X-C motif chemokine ligand 8	Extracellular Space	cytokine
16.399	1.73e-07	4.13e-06	CXCL9	CXCL9	C-X-C motif chemokine ligand 9	Extracellular Space	cytokine
2.384	0.0168	0.0503	IL8RA	CXCR1	C-X-C motif chemokine receptor 1	Plasma Membrane	G-protein coupled receptor
3.415	3.89e-05	0.00036	IL8RB	CXCR2	C-X-C motif chemokine receptor 2	Plasma Membrane	G-protein coupled receptor
-1.784	0.0388	0.096	CXCR3	CXCR3	C-X-C motif chemokine receptor 3	Plasma Membrane	G-protein coupled receptor
1.676	0.000773	0.00417	CXCR4	CXCR4	C-X-C motif chemokine receptor 4	Plasma Membrane	G-protein coupled receptor
2.013	0.00193	0.00881	CXCR6	CXCR6	C-X-C motif chemokine receptor 6	Plasma Membrane	G-protein coupled receptor
1.305	0.00202	0.00914	CXorf38	CXorf38	chromosome X open reading frame 38	Other	other
-1.659	6.93e-09	2.9e-07	CYB561	CYB561	cytochrome b561	Cytoplasm	enzyme
-1.569	2.41e-11	2.65e-09	CYB561D1	CYB561D1	cytochrome b561 family member D1	Other	other
-1.185	0.0077	0.0268	CYB5D1	CYB5D1	cytochrome b5 domain containing 1	Other	other
1.272	0.000949	0.00493	CYB5R4	CYB5R4	cytochrome b5 reductase 4	Cytoplasm	enzyme
1.907	1.89e-05	0.000196	CYBA	CYBA	cytochrome b-245 alpha chain	Cytoplasm	enzyme
1.272	0.0329	0.0844	CYBB	CYBB	cytochrome b-245 beta chain	Cytoplasm	enzyme
1.76	8.42e-10	5.04e-08	CYBRD1	CYBRD1	cytochrome b reductase 1	Cytoplasm	enzyme
-1.345	0.000108	0.000834	CYC1	CYC1	cytochrome c1	Cytoplasm	enzyme
5.005	0.000732	0.00399	ENSG00000184844	CYCSP45	CYCS pseudogene 45	Other	other
1.589	0.0288	0.0764	ENSG00000214429	CYCSP6	CYCS pseudogene 6	Other	other
1.143	0.0169	0.0504	CYFIP1	CYFIP1	cytoplasmic FMR1 interacting protein 1	Cytoplasm	translation regulator
-1.329	0.00174	0.00809	CYFIP2	CYFIP2	cytoplasmic FMR1 interacting protein 2	Cytoplasm	other
-1.291	0.0053	0.02	CYGB	CYGB	cytoglobin	Cytoplasm	transporter
1.779	0.0238	0.0657	CYP17A1	CYP17A1	cytochrome P450 family 17 subfamily A member 1	Cytoplasm	enzyme
-3.962	2.12e-07	4.92e-06	CYP1A1	CYP1A1	cytochrome P450 family 1 subfamily A member 1	Cytoplasm	enzyme
2.448	5.11e-16	2.87e-13	CYP1B1	CYP1B1	cytochrome P450 family 1 subfamily B member 1	Cytoplasm	enzyme
2.26	0.000392	0.0024	ENSG00000204338	CYP21A1P	cytochrome P450 family 21 subfamily A member 1, pseudogene	Other	other
-1.943	0.0102	0.0336	CYP24A1	CYP24A1	cytochrome P450 family 24 subfamily A member 1	Cytoplasm	enzyme
-2.284	6.31e-06	8.04e-05	CYP26A1	CYP26A1	cytochrome P450 family 26 subfamily A member 1	Cytoplasm	enzyme
-1.623	1.49e-07	3.66e-06	CYP26B1	CYP26B1	cytochrome P450 family 26 subfamily B member 1	Cytoplasm	enzyme
1.503	0.00626	0.0228	CYP27A1	CYP27A1	cytochrome P450 family 27 subfamily A member 1	Cytoplasm	enzyme
1.824	0.00367	0.0148	CYP2A6	CYP2A6	cytochrome P450 family 2 subfamily A member 6	Cytoplasm	enzyme
1.669	0.00502	0.0191	CYP2A7	CYP2A7	cytochrome P450 family 2 subfamily A member 7	Cytoplasm	enzyme
1.488	0.02	0.0571	CYP2C8	CYP2C8	cytochrome P450 family 2 subfamily C member 8	Cytoplasm	enzyme
1.796	0.000659	0.00365	ENSG00000130612	CYP2G1P	cytochrome P450 family 2 subfamily G member 1, pseudogene	Other	other
1.35	0.00394	0.0157	CYP2J2	CYP2J2	cytochrome P450 family 2 subfamily J member 2	Cytoplasm	enzyme
1.396	0.00139	0.00677	CYP2R1	CYP2R1	cytochrome P450 family 2 subfamily R member 1	Cytoplasm	enzyme
2.737	0.0161	0.0485	CYP2W1	CYP2W1	cytochrome P450 family 2 subfamily W member 1	Cytoplasm	enzyme
1.897	8.44e-05	0.000677	CYP39A1	CYP39A1	cytochrome P450 family 39 subfamily A member 1	Cytoplasm	enzyme
-1.592	5.38e-10	3.49e-08	CYP46A1	CYP46A1	cytochrome P450 family 46 subfamily A member 1	Cytoplasm	enzyme
2.193	0.000129	0.000963	CYP4F11	CYP4F11	cytochrome P450 family 4 subfamily F member 11	Cytoplasm	enzyme
4.532	1.13e-05	0.000128	CYP4F12	CYP4F12	cytochrome P450 family 4 subfamily F member 12	Cytoplasm	enzyme
2.133	0.000699	0.00384	CYP4F3	CYP4F3	cytochrome P450 family 4 subfamily F member 3	Cytoplasm	enzyme
1.373	8.34e-05	0.000671	CYP4V2	CYP4V2	cytochrome P450 family 4 subfamily V member 2	Cytoplasm	enzyme
1.37	0.000415	0.00252	CYP7B1	CYP7B1	cytochrome P450 family 7 subfamily B member 1	Cytoplasm	enzyme
-1.5	5.43e-05	0.000473	FAM49A	CYRIA	CYFIP related Rac1 interactor A	Other	other
-2.222	0.00243	0.0106	C9orf169	CYSRT1	cysteine rich tail 1	Cytoplasm	other
1.342	2.78e-06	4.07e-05	C5orf32	CYSTM1	cysteine rich transmembrane module containing 1	Cytoplasm	other
-1.321	3.52e-05	0.000329	CYTH2	CYTH2	cytohesin 2	Cytoplasm	other
-1.121	0.0407	0.0994	CYTH3	CYTH3	cytohesin 3	Cytoplasm	other
1.613	0.00909	0.0306	CYTH4	CYTH4	cytohesin 4	Cytoplasm	other
3.664	8.91e-09	3.57e-07	PSCDBP	CYTIP	cytohesin 1 interacting protein	Cytoplasm	other
1.915	4.91e-08	1.5e-06	CYYR1	CYYR1	cysteine and tyrosine rich 1	Other	other
1.186	0.04	0.0982	DAB2	DAB2	DAB adaptor protein 2	Plasma Membrane	other
-1.423	9e-08	2.41e-06	DACT3	DACT3	dishevelled binding antagonist of beta catenin 3	Cytoplasm	other
1.258	0.00147	0.00705	DAD1	DAD1	defender against cell death 1	Cytoplasm	other
-1.508	3e-08	9.92e-07	DAGLA	DAGLA	diacylglycerol lipase alpha	Plasma Membrane	enzyme
-1.298	0.00275	0.0117	DALRD3	DALRD3	DALR anticodon binding domain containing 3	Other	other
1.849	0.00365	0.0147	DAPP1	DAPP1	dual adaptor of phosphotyrosine and 3-phosphoinositides 1	Cytoplasm	other
1.166	0.0036	0.0145	DARS	DARS1	aspartyl-tRNA synthetase 1	Cytoplasm	enzyme
1.406	0.0178	0.0523	WDR69	DAW1	dynein assembly factor with WD repeats 1	Extracellular Space	other
3.292	0.0427	0.103	DAZ3	DAZ3	deleted in azoospermia 3	Other	other
1.16	0.00662	0.0239	DAZAP2	DAZAP2	DAZ associated protein 2	Nucleus	other
4.674	0.00395	0.0157	DAZL	DAZL	deleted in azoospermia like	Cytoplasm	translation regulator
1.212	0.0122	0.0389	DBF4	DBF4	DBF4-CDC7 kinase regulatory subunit	Nucleus	kinase
1.406	6.16e-06	7.88e-05	DBI	DBI	diazepam binding inhibitor, acyl-CoA binding protein	Cytoplasm	other
-1.145	0.029	0.0767	DBN1	DBN1	drebrin 1	Cytoplasm	other
-1.614	1.38e-10	1.11e-08	DBNDD1	DBNDD1	dysbindin domain containing 1	Other	other
-1.21	0.000824	0.0044	DBNL	DBNL	drebrin like	Cytoplasm	other
-1.382	3.05e-05	0.000292	DBP	DBP	D-box binding PAR bZIP transcription factor	Nucleus	transcription regulator
1.589	2.24e-05	0.000227	DBX2	DBX2	developing brain homeobox 2	Nucleus	transcription regulator
-1.233	2.42e-05	0.00024	WDR23	DCAF11	DDB1 and CUL4 associated factor 11	Nucleus	other
1.211	0.00151	0.0072	WDR40A	DCAF12	DDB1 and CUL4 associated factor 12	Cytoplasm	other
-1.62	0.00516	0.0195	WDR40C	DCAF12L2	DDB1 and CUL4 associated factor 12 like 2	Other	other
-1.176	0.0435	0.105	ENSG00000132017	DCAF15	DDB1 and CUL4 associated factor 15	Other	other
1.164	0.00797	0.0276	C4orf30	DCAF16	DDB1 and CUL4 associated factor 16	Nucleus	other
2.716	0.000182	0.00127	WDR21B	DCAF4L1	DDB1 and CUL4 associated factor 4 like 1	Other	other
-1.482	4.56e-06	6.13e-05	IQWD1	DCAF6	DDB1 and CUL4 associated factor 6	Nucleus	transcription regulator
-1.216	7.05e-05	0.000586	WDR68	DCAF7	DDB1 and CUL4 associated factor 7	Cytoplasm	other
2.393	0.0461	0.109	C5orf20	DCANP1	dendritic cell associated nuclear protein 1	Nucleus	other
-1.275	3.76e-05	0.00035	DCC	DCC	DCC netrin 1 receptor	Plasma Membrane	transmembrane receptor
2.31	1.21e-06	2.05e-05	DCDC5	DCDC1	doublecortin domain containing 1	Other	other
-1.429	0.00396	0.0157	DCDC2	DCDC2	doublecortin domain containing 2	Extracellular Space	other
1.174	0.03	0.0787	DCHS1	DCHS1	dachsous cadherin-related 1	Plasma Membrane	other
-1.6	1.25e-05	0.000139	DCAMKL1	DCLK1	doublecortin like kinase 1	Plasma Membrane	kinase
-1.134	0.00914	0.0307	DCLK2	DCLK2	doublecortin like kinase 2	Cytoplasm	kinase
1.236	0.00841	0.0288	DCLRE1C	DCLRE1C	DNA cross-link repair 1C	Nucleus	enzyme
1.615	1.1e-05	0.000125	DCN	DCN	decorin	Extracellular Space	other
1.206	0.0119	0.0382	DCP2	DCP2	decapping mRNA 2	Nucleus	enzyme
1.437	0.00214	0.00958	DCT	DCT	dopachrome tautomerase	Cytoplasm	enzyme
-1.147	0.0187	0.0544	DCTD	DCTD	dCMP deaminase	Cytoplasm	enzyme
-1.292	1.77e-05	0.000186	DCTN1	DCTN1	dynactin subunit 1	Cytoplasm	other
-1.272	8.03e-05	0.000652	DCTN2	DCTN2	dynactin subunit 2	Cytoplasm	other
-1.316	0.000659	0.00365	DCTN3	DCTN3	dynactin subunit 3	Cytoplasm	other
-1.212	0.00281	0.0119	DCTN5	DCTN5	dynactin subunit 5	Cytoplasm	other
-1.819	3.93e-10	2.62e-08	DCTPP1	DCTPP1	dCTP pyrophosphatase 1	Cytoplasm	enzyme
1.315	0.000442	0.00264	DCUN1D1	DCUN1D1	defective in cullin neddylation 1 domain containing 1	Nucleus	other
1.139	0.0382	0.095	DCUN1D2	DCUN1D2	defective in cullin neddylation 1 domain containing 2	Other	other
1.22	0.000815	0.00436	DCUN1D4	DCUN1D4	defective in cullin neddylation 1 domain containing 4	Nucleus	other
-1.235	0.000444	0.00265	DDA1	DDA1	DET1 and DDB1 associated 1	Nucleus	other
1.36	0.000509	0.00297	DDAH2	DDAH2	DDAH family member 2, ADMA-independent	Cytoplasm	enzyme
-1.208	0.000677	0.00373	DDB1	DDB1	damage specific DNA binding protein 1	Nucleus	other
-1.186	0.0144	0.0444	DDHD2	DDHD2	DDHD domain containing 2	Cytoplasm	enzyme
1.352	0.0228	0.0636	DDIT3	DDIT3	DNA damage inducible transcript 3	Nucleus	transcription regulator
2.596	1.19e-06	2.04e-05	DDIT4	DDIT4	DNA damage inducible transcript 4	Cytoplasm	other
2.118	5.96e-08	1.76e-06	DDIT4L	DDIT4L	DNA damage inducible transcript 4 like	Cytoplasm	other
-1.607	4.32e-06	5.86e-05	DDN	DDN	dendrin	Cytoplasm	transcription regulator
1.498	7.34e-05	0.000607	DDO	DDO	D-aspartate oxidase	Cytoplasm	enzyme
-1.276	7.86e-05	0.000642	DDOST	DDOST	dolichyl-diphosphooligosaccharide--protein glycosyltransferase non-catalytic subunit	Cytoplasm	enzyme
1.75	4.81e-05	0.000425	DDR1	DDR1	discoidin domain receptor tyrosine kinase 1	Plasma Membrane	kinase
-1.264	0.00619	0.0226	DDT	DDT	D-dopachrome tautomerase	Cytoplasm	enzyme
-1.24	0.00765	0.0267	DDX1	DDX1	DEAD-box helicase 1	Nucleus	enzyme
1.17	0.0186	0.0543	DDX17	DDX17	DEAD-box helicase 17	Nucleus	enzyme
-1.185	0.0103	0.0339	DDX24	DDX24	DEAD-box helicase 24	Nucleus	enzyme
-1.33	0.00241	0.0105	DDX28	DDX28	DEAD-box helicase 28	Nucleus	enzyme
-1.252	2.45e-05	0.000242	DDX41	DDX41	DEAD-box helicase 41	Nucleus	enzyme
1.174	0.00297	0.0125	DDX46	DDX46	DEAD-box helicase 46	Nucleus	enzyme
-1.158	0.041	0.1	DDX49	DDX49	DEAD-box helicase 49	Nucleus	enzyme
1.186	0.00103	0.00528	DDX5	DDX5	DEAD-box helicase 5	Nucleus	enzyme
1.925	0.00299	0.0125	DDX53	DDX53	DEAD-box helicase 53	Nucleus	other
-1.276	8.02e-05	0.000652	DDX54	DDX54	DEAD-box helicase 54	Nucleus	transcription regulator
1.648	2.42e-06	3.62e-05	DDX60	DDX60	DExD/H-box helicase 60	Cytoplasm	enzyme
2.052	3.05e-10	2.15e-08	DDX60L	DDX60L	DExD/H-box 60 like	Other	other
-1.155	0.015	0.0457	DEAF1	DEAF1	DEAF1 transcription factor	Nucleus	transcription regulator
1.272	0.00134	0.00659	DECR1	DECR1	2,4-dienoyl-CoA reductase 1	Cytoplasm	enzyme
-1.234	0.000157	0.00113	DEF8	DEF8	differentially expressed in FDCP 8 homolog	Other	other
-4.604	0.00378	0.0151	DEFA1	DEFA1	defensin alpha 1	Cytoplasm	other
1.433	4.3e-10	2.84e-08	DEK	DEK	DEK proto-oncogene	Nucleus	transcription regulator
1.265	0.00843	0.0288	DENND3	DENND3	DENN domain containing 3	Cytoplasm	other
1.212	3.38e-05	0.000318	DENND4A	DENND4A	DENN domain containing 4A	Nucleus	other
-1.24	2.65e-05	0.000259	DENND4B	DENND4B	DENN domain containing 4B	Extracellular Space	other
1.541	1.7e-14	5.42e-12	DENND4C	DENND4C	DENN domain containing 4C	Cytoplasm	other
-1.142	0.0336	0.0858	DENND5B	DENND5B	DENN domain containing 5B	Cytoplasm	other
1.317	5.18e-07	1.02e-05	FAM116A	DENND6A	DENN domain containing 6A	Cytoplasm	other
-1.319	0.000357	0.00222	FAM116B	DENND6B	DENN domain containing 6B	Cytoplasm	other
1.543	0.00922	0.031	DEPDC1	DEPDC1	DEP domain containing 1	Nucleus	transcription regulator
-1.127	0.019	0.055	DEPDC5	DEPDC5	DEP domain containing 5, GATOR1 subcomplex subunit	Cytoplasm	other
2.122	0.000139	0.00102	C10orf10	DEPP1	DEPP autophagy regulator 1	Cytoplasm	other
1.412	0.000254	0.00167	DERA	DERA	deoxyribose-phosphate aldolase	Cytoplasm	enzyme
-1.189	0.00398	0.0158	PPPDE2	DESI1	desumoylating isopeptidase 1	Cytoplasm	peptidase
1.248	0.00236	0.0104	PPPDE1	DESI2	desumoylating isopeptidase 2	Cytoplasm	enzyme
-1.219	0.0092	0.0309	DEXI	DEXI	Dexi homolog	Other	other
-1.174	0.00578	0.0214	DFFA	DFFA	DNA fragmentation factor subunit alpha	Nucleus	enzyme
-1.335	0.000221	0.00149	DGAT1	DGAT1	diacylglycerol O-acyltransferase 1	Cytoplasm	enzyme
-1.409	0.000624	0.0035	DGAT2	DGAT2	diacylglycerol O-acyltransferase 2	Cytoplasm	enzyme
-1.201	0.00166	0.00777	DGCR2	DGCR2	DiGeorge syndrome critical region gene 2	Plasma Membrane	other
1.19	0.0108	0.0352	DGKG	DGKG	diacylglycerol kinase gamma	Cytoplasm	kinase
-1.148	0.0191	0.0552	DGKH	DGKH	diacylglycerol kinase eta	Cytoplasm	kinase
-1.153	0.0378	0.0942	DGKI	DGKI	diacylglycerol kinase iota	Cytoplasm	kinase
-1.346	5.4e-06	7.05e-05	DGKQ	DGKQ	diacylglycerol kinase theta	Cytoplasm	kinase
-1.652	1.31e-17	1.55e-14	DGKZ	DGKZ	diacylglycerol kinase zeta	Cytoplasm	kinase
-1.706	9.51e-13	1.69e-10	ENSG00000179611	DGKZP1	diacylglycerol kinase zeta pseudogene 1	Other	other
-1.289	2.48e-05	0.000245	DGUOK	DGUOK	deoxyguanosine kinase	Cytoplasm	kinase
-1.535	6.59e-09	2.78e-07	DHCR24	DHCR24	24-dehydrocholesterol reductase	Cytoplasm	enzyme
-1.291	3.06e-06	4.4e-05	DHDDS	DHDDS	dehydrodolichyl diphosphate synthase subunit	Cytoplasm	enzyme
-1.357	0.00559	0.0208	DHFR	DHFR	dihydrofolate reductase	Nucleus	enzyme
3.691	0.00036	0.00224	DHH	DHH	desert hedgehog signaling molecule	Extracellular Space	peptidase
-1.202	0.0035	0.0143	DHPS	DHPS	deoxyhypusine synthase	Cytoplasm	enzyme
-1.296	0.0164	0.0492	DHRS11	DHRS11	dehydrogenase/reductase 11	Other	enzyme
1.242	0.0215	0.0606	DHRS12	DHRS12	dehydrogenase/reductase 12	Nucleus	other
1.424	0.00025	0.00165	DHRS3	DHRS3	dehydrogenase/reductase 3	Cytoplasm	enzyme
-2.504	0.00032	0.00203	DHRS7C	DHRS7C	dehydrogenase/reductase 7C	Cytoplasm	enzyme
-1.828	0.00517	0.0195	DHRS9	DHRS9	dehydrogenase/reductase 9	Cytoplasm	enzyme
1.253	2.52e-06	3.74e-05	DHX29	DHX29	DExH-box helicase 29	Cytoplasm	enzyme
-1.275	7.28e-06	9.03e-05	DHX30	DHX30	DExH-box helicase 30	Nucleus	enzyme
1.16	0.0178	0.0524	DHX35	DHX35	DEAH-box helicase 35	Nucleus	enzyme
-1.151	0.036	0.0908	DHX57	DHX57	DExH-box helicase 57	Extracellular Space	other
1.398	0.00262	0.0113	DHX58	DHX58	DExH-box helicase 58	Cytoplasm	enzyme
-1.132	0.023	0.0639	DIABLO	DIABLO	diablo IAP-binding mitochondrial protein	Cytoplasm	other
-1.243	2.33e-05	0.000234	DIAPH1	DIAPH1	diaphanous related formin 1	Plasma Membrane	other
1.168	0.0255	0.0692	DIAPH2	DIAPH2	diaphanous related formin 2	Cytoplasm	other
1.394	0.0432	0.104	DIAPH3	DIAPH3	diaphanous related formin 3	Cytoplasm	enzyme
1.372	0.000126	0.000947	DICER1	DICER1	dicer 1, ribonuclease III	Cytoplasm	enzyme
1.364	0.000181	0.00126	DIMT1L	DIMT1	DIM1 rRNA methyltransferase and ribosome maturation factor	Cytoplasm	enzyme
2.184	0.000227	0.00152	DIO1	DIO1	iodothyronine deiodinase 1	Cytoplasm	enzyme
1.732	0.0081	0.0279	C10orf108	DIP2C-AS1	DIP2C antisense RNA 1	Other	other
-1.424	9.9e-08	2.64e-06	FAM69B	DIPK1B	divergent protein kinase domain 1B	Other	other
1.369	3.35e-05	0.000316	C3orf58	DIPK2A	divergent protein kinase domain 2A	Cytoplasm	other
-1.817	2.56e-12	3.77e-10	DIRAS1	DIRAS1	DIRAS family GTPase 1	Plasma Membrane	enzyme
1.198	0.000205	0.00141	DIS3	DIS3	DIS3 homolog, exosome endoribonuclease and 3'-5' exoribonuclease	Nucleus	enzyme
1.214	0.00782	0.0272	DISP1	DISP1	dispatched RND transporter family member 1	Plasma Membrane	transporter
-1.332	0.00102	0.00526	DISP2	DISP2	dispatched RND transporter family member 2	Plasma Membrane	other
-1.168	0.00672	0.0241	DKC1	DKC1	dyskerin pseudouridine synthase 1	Nucleus	enzyme
1.826	0.00296	0.0125	DLEC1	DLEC1	DLEC1 cilia and flagella associated protein	Cytoplasm	other
1.302	0.0306	0.0799	DLEU1	DLEU1	deleted in lymphocytic leukemia 1	Other	other
1.77	0.00181	0.00836	DLEU2L	DLEU2L	deleted in lymphocytic leukemia 2 like	Other	other
-1.375	0.0392	0.0967	DLEU7	DLEU7	deleted in lymphocytic leukemia 7	Other	other
-1.137	0.0366	0.0919	DLG2	DLG2	discs large MAGUK scaffold protein 2	Plasma Membrane	kinase
-1.573	1.1e-07	2.86e-06	DLG3	DLG3	discs large MAGUK scaffold protein 3	Plasma Membrane	kinase
-1.448	1.23e-05	0.000137	DLG4	DLG4	discs large MAGUK scaffold protein 4	Plasma Membrane	kinase
-1.385	0.00301	0.0126	DLGAP1	DLGAP1	DLG associated protein 1	Plasma Membrane	other
-1.281	0.0226	0.063	DLGAP2	DLGAP2	DLG associated protein 2	Plasma Membrane	other
-1.469	1.32e-05	0.000146	DLGAP3	DLGAP3	DLG associated protein 3	Cytoplasm	other
-1.501	4.21e-10	2.79e-08	DLGAP4	DLGAP4	DLG associated protein 4	Plasma Membrane	other
5.844	0.000266	0.00173	DLGAP5	DLGAP5	DLG associated protein 5	Nucleus	other
-3.875	0.0199	0.057	DLK1	DLK1	delta like non-canonical Notch ligand 1	Extracellular Space	other
-1.831	0.000119	0.000905	EGFL9	DLK2	delta like non-canonical Notch ligand 2	Extracellular Space	other
1.741	0.000153	0.00111	DLL1	DLL1	delta like canonical Notch ligand 1	Plasma Membrane	enzyme
1.579	0.00569	0.0211	DLL4	DLL4	delta like canonical Notch ligand 4	Extracellular Space	other
1.394	0.0373	0.0934	ENSG00000181227	DLSTP1	dihydrolipoamide S-succinyltransferase pseudogene 1	Other	other
-1.879	4.66e-09	2.07e-07	DLX1	DLX1	distal-less homeobox 1	Nucleus	transcription regulator
3.6	0.00157	0.00745	DLX4	DLX4	distal-less homeobox 4	Nucleus	transcription regulator
-1.317	2.41e-05	0.000239	ATP5SL	DMAC2	distal membrane arm assembly component 2	Cytoplasm	other
-1.121	0.0406	0.0994	DMAP1	DMAP1	DNA methyltransferase 1 associated protein 1	Nucleus	transcription regulator
-2.75	0.0134	0.0418	ENSG00000176584	DMBT1L1	deleted in malignant brain tumors 1 like 1 (pseudogene)	Other	other
1.364	0.00298	0.0125	DMGDH	DMGDH	dimethylglycine dehydrogenase	Cytoplasm	enzyme
1.549	0.0313	0.0812	DMRTA1	DMRTA1	DMRT like family A1	Nucleus	transcription regulator
-1.393	0.00199	0.00903	DMRTC1	DMRTC1	DMRT like family C1	Nucleus	other
1.159	0.0182	0.0531	DMTF1	DMTF1	cyclin D binding myb like transcription factor 1	Nucleus	transcription regulator
-1.486	2.03e-05	0.000209	EPB49	DMTN	dematin actin binding protein	Plasma Membrane	other
-1.302	5.97e-07	1.14e-05	DMWD	DMWD	DM1 locus, WD repeat containing	Nucleus	other
-1.218	0.0219	0.0615	DMXL2	DMXL2	Dmx like 2	Cytoplasm	other
1.331	0.00132	0.00649	DNA2	DNA2	DNA replication helicase/nuclease 2	Cytoplasm	enzyme
2.062	0.033	0.0847	C19orf51	DNAAF3	dynein axonemal assembly factor 3	Other	other
1.656	1.23e-06	2.09e-05	DYX1C1	DNAAF4	dynein axonemal assembly factor 4	Nucleus	other
4.435	0.0177	0.0522	CXorf41	DNAAF6	dynein axonemal assembly factor 6	Cytoplasm	other
2.532	6.09e-05	0.000521	DNAH12L	DNAH12	dynein axonemal heavy chain 12	Cytoplasm	other
1.291	0.0141	0.0436	DNAH14	DNAH14	dynein axonemal heavy chain 14	Other	other
1.359	0.0182	0.0532	DNAH7	DNAH7	dynein axonemal heavy chain 7	Extracellular Space	other
2.05	8.61e-06	0.000103	DNAH8	DNAH8	dynein axonemal heavy chain 8	Cytoplasm	enzyme
1.882	7.07e-05	0.000588	WDR63	DNAI3	dynein axonemal intermediate chain 3	Cytoplasm	other
1.457	2.16e-08	7.45e-07	WDR78	DNAI4	dynein axonemal intermediate chain 4	Cytoplasm	other
1.267	0.00641	0.0233	CASC1	DNAI7	dynein axonemal intermediate chain 7	Cytoplasm	other
-1.241	0.000411	0.0025	DNAJA1	DNAJA1	DnaJ heat shock protein family (Hsp40) member A1	Nucleus	other
1.661	0.00704	0.025	ENSG00000162699	DNAJA1P5	DnaJ heat shock protein family (Hsp40) member A1 pseudogene 5	Other	other
-1.181	0.0262	0.0709	DNAJA2	DNAJA2	DnaJ heat shock protein family (Hsp40) member A2	Nucleus	enzyme
-1.182	0.00221	0.00983	DNAJA3	DNAJA3	DnaJ heat shock protein family (Hsp40) member A3	Cytoplasm	other
-1.239	0.00502	0.0191	DNAJA4	DNAJA4	DnaJ heat shock protein family (Hsp40) member A4	Nucleus	other
2.411	1.34e-05	0.000147	DNAJB1	DNAJB1	DnaJ heat shock protein family (Hsp40) member B1	Nucleus	transcription regulator
-1.142	0.0454	0.108	DNAJB11	DNAJB11	DnaJ heat shock protein family (Hsp40) member B11	Cytoplasm	other
1.281	0.000202	0.00139	DNAJB4	DNAJB4	DnaJ heat shock protein family (Hsp40) member B4	Nucleus	other
-1.171	0.00386	0.0154	DNAJB6	DNAJB6	DnaJ heat shock protein family (Hsp40) member B6	Nucleus	transcription regulator
1.319	0.000677	0.00373	DNAJC1	DNAJC1	DnaJ heat shock protein family (Hsp40) member C1	Cytoplasm	other
-1.282	1.47e-06	2.43e-05	DNAJC11	DNAJC11	DnaJ heat shock protein family (Hsp40) member C11	Cytoplasm	other
-1.2	0.000216	0.00147	DNAJC14	DNAJC14	DnaJ heat shock protein family (Hsp40) member C14	Cytoplasm	other
[truncated: 6,740 more rows]
