# Supplementary material for: Alcohol Consumption Modulates the Development of Chronic Pain in COVID-19 Patients: A Network Meta-Analysis
Source: ACS Pharmacol Transl Sci. 2025 Feb 4;8(2):409–22. doi: 10.1021/acsptsci.4c00479 (PMC11833718; doi:10.1021/acsptsci.4c00479)
Supplement: Supplementary file 2 — pt4c00479_si_002.xls [file pt4c00479_si_002.xls]

## Sheet: Sheet0
Expr Log Ratio	Expr p-value	ID	Symbol	Entrez Gene Name	Location	Type(s)
-0.679	0.000513	ENSG00000149313	AASDHPPT	aminoadipate-semialdehyde dehydrogenase-phosphopantetheinyl transferase	Cytoplasm	enzyme
-0.381	0.00237	ENSG00000164163	ABCE1	ATP binding cassette subfamily E member 1	Cytoplasm	transporter
0.555	0.00146	ENSG00000100439	ABHD4	abhydrolase domain containing 4, N-acyl phospholipase B	Cytoplasm	peptidase
-0.47	0.00188	ENSG00000163686	ABHD6	abhydrolase domain containing 6, acylglycerol lipase	Cytoplasm	enzyme
0.845	0.000367	ENSG00000154175	ABI3BP	ABI family member 3 binding protein	Extracellular Space	other
-1.152	0.000292	ENSG00000146386	ABRACL	ABRA C-terminal like	Nucleus	other
0.535	0.000602	ENSG00000122971	ACADS	acyl-CoA dehydrogenase short chain	Cytoplasm	enzyme
-0.276	0.00296	ENSG00000182827	ACBD3	acyl-CoA binding domain containing 3	Cytoplasm	other
-0.658	0.00124	ENSG00000097021	ACOT7	acyl-CoA thioesterase 7	Cytoplasm	enzyme
-0.702	9.88e-05	ENSG00000068366	ACSL4	acyl-CoA synthetase long chain family member 4	Cytoplasm	enzyme
0.481	0.00289	ENSG00000154930	ACSS1	acyl-CoA synthetase short chain family member 1	Cytoplasm	enzyme
0.42	0.00209	ENSG00000188493	ACTMAP	actin maturation protease	Cytoplasm	peptidase
-0.467	0.000345	ENSG00000138071	ACTR2	actin related protein 2	Plasma Membrane	other
-0.867	0.00074	ENSG00000123612	ACVR1C	activin A receptor type 1C	Plasma Membrane	kinase
-0.57	0.000768	ENSG00000121989	ACVR2A	activin A receptor type 2A	Plasma Membrane	kinase
1.01	6.8e-05	ENSG00000139567	ACVRL1	activin A receptor like type 1	Plasma Membrane	kinase
0.455	0.000862	ENSG00000143537	ADAM15	ADAM metallopeptidase domain 15	Plasma Membrane	peptidase
1.073	0.00113	ENSG00000149451	ADAM33	ADAM metallopeptidase domain 33	Plasma Membrane	peptidase
0.936	0.00144	ENSG00000163638	ADAMTS9	ADAM metallopeptidase with thrombospondin type 1 motif 9	Extracellular Space	peptidase
0.943	0.000156	ENSG00000111452	ADGRD1	adhesion G protein-coupled receptor D1	Plasma Membrane	G-protein coupled receptor
0.606	0.000449	ENSG00000205336	ADGRG1	adhesion G protein-coupled receptor G1	Plasma Membrane	G-protein coupled receptor
-0.389	0.00125	ENSG00000156110	ADK	adenosine kinase	Nucleus	kinase
-0.192	0.00326	ENSG00000101126	ADNP	activity dependent neuroprotector homeobox	Nucleus	transcription regulator
0.706	0.00188	ENSG00000157510	AFAP1L1	actin filament associated protein 1 like 1	Other	other
-0.88	2.77e-05	ENSG00000155966	AFF2	ALF transcription elongation factor 2	Nucleus	other
-0.268	0.0019	ENSG00000018510	AGPS	alkylglycerone phosphate synthase	Cytoplasm	enzyme
0.433	0.00196	ENSG00000188157	AGRN	agrin	Plasma Membrane	other
0.689	0.000484	ENSG00000177674	AGTRAP	angiotensin II receptor associated protein	Plasma Membrane	G-protein coupled receptor
0.688	0.00311	ENSG00000124942	AHNAK	AHNAK nucleoprotein	Nucleus	other
0.398	0.00241	ENSG00000042286	AIFM2	apoptosis inducing factor mitochondria associated 2	Cytoplasm	enzyme
-0.956	0.000428	ENSG00000154027	AK5	adenylate kinase 5	Cytoplasm	kinase
-3.272	0.000243	ENSG00000231824	AKAIN1	A-kinase anchor inhibitor 1	Cytoplasm	other
-0.541	0.000333	ENSG00000023516	AKAP11	A-kinase anchoring protein 11	Cytoplasm	other
1.57	0.0018	ENSG00000227471	AKR1B15	aldo-keto reductase family 1 member B15	Cytoplasm	enzyme
0.825	0.000366	ENSG00000196139	AKR1C3	aldo-keto reductase family 1 member C3	Cytoplasm	enzyme
0.4	0.00126	ENSG00000162482	AKR7A3	aldo-keto reductase family 7 member A3	Cytoplasm	enzyme
0.885	0.00239	ENSG00000250218	ALDH1L1-AS1	ALDH1L1 antisense RNA 1	Other	other
0.78	0.00132	ENSG00000159423	ALDH4A1	aldehyde dehydrogenase 4 family member A1	Cytoplasm	enzyme
-0.417	0.000851	ENSG00000123505	AMD1	adenosylmethionine decarboxylase 1	Cytoplasm	enzyme
-0.486	0.000866	ENSG00000151743	AMN1	antagonist of mitotic exit network 1 homolog	Plasma Membrane	other
-0.321	0.00198	ENSG00000164162	ANAPC10	anaphase promoting complex subunit 10	Nucleus	other
-0.611	0.000492	ENSG00000151150	ANK3	ankyrin 3	Plasma Membrane	other
0.323	0.00161	ENSG00000185722	ANKFY1	ankyrin repeat and FYVE domain containing 1	Cytoplasm	transcription regulator
-0.215	0.00109	ENSG00000132466	ANKRD17	ankyrin repeat domain 17	Nucleus	other
-1.119	0.00235	ENSG00000235711	ANKRD34C	ankyrin repeat domain 34C	Other	other
-0.425	7.31e-05	ENSG00000151458	ANKRD50	ankyrin repeat domain containing 50	Other	other
1.004	0.000307	ENSG00000047617	ANO2	anoctamin 2	Plasma Membrane	ion channel
-1.282	0.000308	ENSG00000134343	ANO3	anoctamin 3	Plasma Membrane	transporter
0.414	0.00133	ENSG00000074855	ANO8	anoctamin 8	Plasma Membrane	ion channel
0.867	0.00322	ENSG00000182718	ANXA2	annexin A2	Plasma Membrane	other
1.158	0.000519	ENSG00000138772	ANXA3	annexin A3	Cytoplasm	enzyme
-0.312	0.00265	ENSG00000053770	AP5M1	adaptor related protein complex 5 subunit mu 1	Cytoplasm	other
0.336	0.001	ENSG00000115266	APC2	APC regulator of WNT signaling pathway 2	Cytoplasm	enzyme
-0.304	0.000777	ENSG00000166181	API5	apoptosis inhibitor 5	Cytoplasm	other
0.781	0.00196	ENSG00000128394	APOBEC3F	apolipoprotein B mRNA editing enzyme catalytic subunit 3F	Cytoplasm	enzyme
0.75	2.45e-05	ENSG00000130203	APOE	apolipoprotein E	Extracellular Space	transporter
0.924	0.000126	ENSG00000100342	APOL1	apolipoprotein L1	Extracellular Space	transporter
0.926	9.55e-05	ENSG00000128284	APOL3	apolipoprotein L3	Cytoplasm	transporter
0.73	0.00118	ENSG00000221963	APOL6	apolipoprotein L6	Extracellular Space	transporter
-0.571	0.00043	ENSG00000142192	APP	amyloid beta precursor protein	Plasma Membrane	other
-0.244	0.000833	ENSG00000157500	APPL1	adaptor protein, phosphotyrosine interacting with PH domain and leucine zipper 1	Cytoplasm	other
0.309	0.0018	ENSG00000078061	ARAF	A-Raf proto-oncogene, serine/threonine kinase	Cytoplasm	kinase
0.67	0.000813	ENSG00000120318	ARAP3	ArfGAP with RhoGAP domain, ankyrin repeat and PH domain 3	Cytoplasm	other
-0.554	0.000823	ENSG00000112379	ARFGEF3	ARFGEF family member 3	Other	other
-0.589	0.00339	ENSG00000137727	ARHGAP20	Rho GTPase activating protein 20	Cytoplasm	other
0.436	1.65e-05	ENSG00000147799	ARHGAP39	Rho GTPase activating protein 39	Nucleus	other
0.419	2.76e-05	ENSG00000110237	ARHGEF17	Rho guanine nucleotide exchange factor 17	Cytoplasm	other
0.517	0.00202	ENSG00000114790	ARHGEF26	Rho guanine nucleotide exchange factor 26	Plasma Membrane	other
0.969	0.00163	ENSG00000288422	ARHGEF35	Rho guanine nucleotide exchange factor 35	Other	other
0.931	0.000464	ENSG00000050327	ARHGEF5	Rho guanine nucleotide exchange factor 5	Cytoplasm	other
-0.424	0.000303	ENSG00000152219	ARL14EP	ADP ribosylation factor like GTPase 14 effector protein	Other	other
-0.654	0.000593	ENSG00000113966	ARL6	ADP ribosylation factor like GTPase 6	Cytoplasm	transporter
-0.459	0.0021	ENSG00000144746	ARL6IP5	ADP ribosylation factor like GTPase 6 interacting protein 5	Cytoplasm	other
0.535	0.000374	ENSG00000177917	ARL6IP6	ADP ribosylation factor like GTPase 6 interacting protein 6	Nucleus	other
-0.367	0.000911	ENSG00000104442	ARMC1	armadillo repeat containing 1	Cytoplasm	other
-0.336	0.00154	ENSG00000282813	ARMC10	armadillo repeat containing 10	Cytoplasm	other
-0.463	0.00124	ENSG00000184867	ARMCX2	armadillo repeat containing X-linked 2	Other	other
0.602	0.000713	ENSG00000198520	ARMH1	armadillo like helical domain containing 1	Other	other
-0.326	0.0012	ENSG00000241685	ARPC1A	actin related protein 2/3 complex subunit 1A	Extracellular Space	other
-0.361	0.000201	ENSG00000162704	ARPC5	actin related protein 2/3 complex subunit 5	Cytoplasm	other
0.754	0.000646	ENSG00000120500	ARR3	arrestin 3	Cytoplasm	other
-0.744	0.00169	ENSG00000188611	ASAH2	N-acylsphingosine amidohydrolase 2	Cytoplasm	enzyme
0.56	8.32e-05	ENSG00000088280	ASAP3	ArfGAP with SH3 domain, ankyrin repeat and PH domain 3	Plasma Membrane	other
-0.244	0.000695	ENSG00000183475	ASB7	ankyrin repeat and SOCS box containing 7	Cytoplasm	other
0.586	0.00123	ENSG00000229105	ASTN2-AS1	ASTN2 antisense RNA 1	Other	other
-0.33	0.0016	ENSG00000107669	ATE1	arginyltransferase 1	Nucleus	enzyme
-0.373	0.00288	ENSG00000115966	ATF2	activating transcription factor 2	Nucleus	transcription regulator
-0.64	0.00103	ENSG00000198513	ATL1	atlastin GTPase 1	Cytoplasm	enzyme
0.278	0.0024	ENSG00000111676	ATN1	atrophin 1	Nucleus	transcription regulator
0.884	0.0033	ENSG00000206190	ATP10A	ATPase phospholipid transporting 10A (putative)	Plasma Membrane	transporter
-0.928	0.00242	ENSG00000105409	ATP1A3	ATPase Na+/K+ transporting subunit alpha 3	Plasma Membrane	transporter
-1.001	0.000234	ENSG00000143153	ATP1B1	ATPase Na+/K+ transporting subunit beta 1	Plasma Membrane	transporter
0.497	0.000779	ENSG00000129244	ATP1B2	ATPase Na+/K+ transporting subunit beta 2	Plasma Membrane	transporter
-0.476	0.000946	ENSG00000154518	ATP5MC3	ATP synthase membrane subunit c locus 3	Cytoplasm	transporter
-0.544	6.15e-06	ENSG00000167283	ATP5MG	ATP synthase membrane subunit g	Cytoplasm	enzyme
-0.555	0.00178	ENSG00000156411	ATP5MJ	ATP synthase membrane subunit j	Cytoplasm	other
-0.426	0.00144	ENSG00000173915	ATP5MK	ATP synthase membrane subunit k	Cytoplasm	other
-0.544	0.00125	ENSG00000167863	ATP5PD	ATP synthase peripheral stalk subunit d	Cytoplasm	enzyme
-0.843	0.00107	ENSG00000114573	ATP6V1A	ATPase H+ transporting V1 subunit A	Plasma Membrane	transporter
-0.679	0.00179	ENSG00000147416	ATP6V1B2	ATPase H+ transporting V1 subunit B2	Cytoplasm	transporter
-0.54	0.000579	ENSG00000128524	ATP6V1F	ATPase H+ transporting V1 subunit F	Cytoplasm	enzyme
-0.625	0.00203	ENSG00000047249	ATP6V1H	ATPase H+ transporting V1 subunit H	Cytoplasm	transporter
-0.554	0.00212	ENSG00000124406	ATP8A1	ATPase phospholipid transporting 8A1	Cytoplasm	transporter
-0.381	0.00186	ENSG00000130638	ATXN10	ataxin 10	Cytoplasm	other
-0.664	0.00246	ENSG00000118276	B4GALT6	beta-1,4-galactosyltransferase 6	Cytoplasm	enzyme
-0.987	0.000186	ENSG00000276559	BAAT	bile acid-CoA:amino acid N-acyltransferase	Cytoplasm	enzyme
-0.681	0.00213	ENSG00000156735	BAG4	BAG cochaperone 4	Cytoplasm	other
0.965	0.000323	ENSG00000168062	BATF2	basic leucine zipper ATF-like transcription factor 2	Nucleus	transcription regulator
0.427	0.00106	ENSG00000105327	BBC3	BCL2 binding component 3	Cytoplasm	other
0.556	0.00188	ENSG00000137936	BCAR3	BCAR3 adaptor protein, NSP family member	Cytoplasm	other
-0.663	0.000213	ENSG00000060982	BCAT1	branched chain amino acid transaminase 1	Cytoplasm	enzyme
-0.889	0.000366	ENSG00000127152	BCL11B	BCL11 transcription factor B	Nucleus	transcription regulator
0.885	0.00182	ENSG00000161940	BCL6B	BCL6B transcription repressor	Nucleus	transcription regulator
-0.527	0.000386	ENSG00000151917	BEND6	BEN domain containing 6	Nucleus	transcription regulator
-1.051	0.000333	ENSG00000133169	BEX1	brain expressed X-linked 1	Other	other
-0.857	0.00054	ENSG00000133134	BEX2	brain expressed X-linked 2	Nucleus	other
-0.53	0.0033	ENSG00000166681	BEX3	brain expressed X-linked 3	Cytoplasm	other
-0.582	0.00273	ENSG00000102409	BEX4	brain expressed X-linked 4	Cytoplasm	other
-1.005	0.00071	ENSG00000184515	BEX5	brain expressed X-linked 5	Cytoplasm	other
0.878	0.00028	ENSG00000182492	BGN	biglycan	Extracellular Space	other
-1.013	0.00163	ENSG00000180828	BHLHE22	basic helix-loop-helix family member e22	Nucleus	transcription regulator
0.652	0.00306	ENSG00000145692	BHMT	betaine--homocysteine S-methyltransferase	Cytoplasm	enzyme
1.126	9.49e-06	ENSG00000132840	BHMT2	betaine--homocysteine S-methyltransferase 2	Cytoplasm	enzyme
-0.44	0.00147	ENSG00000196072	BLOC1S2	biogenesis of lysosomal organelles complex 1 subunit 2	Cytoplasm	other
-0.347	0.00113	ENSG00000104164	BLOC1S6	biogenesis of lysosomal organelles complex 1 subunit 6	Cytoplasm	other
-0.431	0.000761	ENSG00000111647	BLTP3B	bridge-like lipid transfer protein family member 3B	Cytoplasm	transporter
-0.251	0.00118	ENSG00000117475	BLZF1	basic leucine zipper nuclear factor 1	Cytoplasm	transcription regulator
-0.666	0.00223	ENSG00000029153	BMAL2	basic helix-loop-helix ARNT like 2	Nucleus	transcription regulator
-0.613	0.000495	ENSG00000166780	BMERB1	bMERB domain containing 1	Other	other
0.52	0.00206	ENSG00000101144	BMP7	bone morphogenetic protein 7	Extracellular Space	growth factor
-0.58	0.00211	ENSG00000164603	BMT2	base methyltransferase of 25S rRNA 2 homolog	Cytoplasm	other
-0.431	0.000541	ENSG00000157764	BRAF	B-Raf proto-oncogene, serine/threonine kinase	Cytoplasm	kinase
0.265	0.00182	ENSG00000106009	BRAT1	BRCA1 associated ATM activator 1	Nucleus	other
-0.871	9.01e-05	ENSG00000132640	BTBD3	BTB domain containing 3	Other	other
-0.387	0.00136	ENSG00000166167	BTRC	beta-transducin repeat containing E3 ubiquitin protein ligase	Cytoplasm	enzyme
-0.687	0.00169	ENSG00000203808	BVES-AS1	BVES antisense RNA 1	Other	other
-0.467	0.000213	ENSG00000119965	C10orf88	chromosome 10 open reading frame 88	Other	enzyme
-1.021	0.00189	ENSG00000185742	C11orf87	chromosome 11 open reading frame 87	Other	other
-0.569	0.00134	ENSG00000235162	C12orf75	chromosome 12 open reading frame 75	Other	other
0.856	0.00213	ENSG00000177025	C19orf18	chromosome 19 open reading frame 18	Cytoplasm	other
-0.438	0.00302	ENSG00000162642	C1orf52	chromosome 1 open reading frame 52	Nucleus	other
-0.657	0.00256	ENSG00000145861	C1QTNF2	C1q and TNF related 2	Extracellular Space	other
1.456	0.000439	ENSG00000184471	C1QTNF8	C1q and TNF related 8	Extracellular Space	other
0.994	0.000762	ENSG00000288512	C1R	complement C1r	Extracellular Space	peptidase
0.892	0.00192	ENSG00000139178	C1RL	complement C1r subcomponent like	Extracellular Space	peptidase
0.84	0.000334	ENSG00000288352	C1RL-AS1	C1RL antisense RNA 1	Other	other
1.087	0.00207	ENSG00000182326	C1S	complement C1s	Extracellular Space	peptidase
0.697	0.000596	ENSG00000184208	C22orf46P	CTA-216E10.6	Other	other
-0.578	0.00122	ENSG00000163632	C3orf49	chromosome 3 open reading frame 49	Other	other
0.98	0.00091	ENSG00000227746	C4A	complement C4A (Chido/Rodgers blood group)	Extracellular Space	other
0.994	0.000836	ENSG00000236625	C4B	complement C4B (Chido/Rodgers blood group)	Other	other
0.608	1.54e-05	ENSG00000241852	C8orf58	chromosome 8 open reading frame 58	Nucleus	other
-0.871	0.00092	ENSG00000154975	CA10	carbonic anhydrase 10	Other	enzyme
0.424	0.00271	ENSG00000169239	CA5B	carbonic anhydrase 5B	Cytoplasm	enzyme
-0.31	0.00324	ENSG00000135932	CAB39	calcium binding protein 39	Cytoplasm	enzyme
-0.728	0.0032	ENSG00000153956	CACNA2D1	calcium voltage-gated channel auxiliary subunit alpha2delta 1	Plasma Membrane	ion channel
-0.312	0.000316	ENSG00000151893	CACUL1	CDK2 associated cullin domain 1	Other	other
-0.779	0.00274	ENSG00000163618	CADPS	calcium dependent secretion activator	Plasma Membrane	other
-1.224	0.00123	ENSG00000104327	CALB1	calbindin 1	Cytoplasm	other
-0.579	0.000504	ENSG00000198668	CALM1	calmodulin 1	Cytoplasm	other
-0.636	0.000304	ENSG00000143933	CALM2	calmodulin 2	Cytoplasm	other
-0.811	0.00106	ENSG00000183166	CALN1	calneuron 1	Cytoplasm	other
-0.76	0.00256	ENSG00000164076	CAMKV	CaM kinase like vesicle associated	Plasma Membrane	kinase
-0.325	0.000261	ENSG00000130559	CAMSAP1	calmodulin regulated spectrin associated protein 1	Cytoplasm	other
-0.429	0.00261	ENSG00000171735	CAMTA1	calmodulin binding transcription activator 1	Other	other
-0.385	0.00216	ENSG00000111530	CAND1	cullin associated and neddylation dissociated 1	Cytoplasm	transcription regulator
-1.062	0.0008	ENSG00000112186	CAP2	cyclase associated actin cytoskeleton regulatory protein 2	Plasma Membrane	other
0.482	0.00019	ENSG00000165233	CARD19	caspase recruitment domain family member 19	Cytoplasm	other
-1.609	0.0018	ENSG00000164326	CARTPT	CART prepropeptide	Extracellular Space	other
-0.465	0.000899	ENSG00000127995	CASD1	CAS1 domain containing 1	Cytoplasm	enzyme
-0.361	0.00155	ENSG00000147044	CASK	calcium/calmodulin dependent serine protein kinase	Plasma Membrane	kinase
0.839	0.000761	ENSG00000177469	CAVIN1	caveolae associated protein 1	Nucleus	transcription regulator
-0.305	0.00265	ENSG00000105879	CBLL1	Cbl proto-oncogene like 1	Nucleus	enzyme
0.708	0.000906	ENSG00000139899	CBLN3	cerebellin 3 precursor	Extracellular Space	other
-0.347	0.00312	ENSG00000164221	CCDC112	coiled-coil domain containing 112	Extracellular Space	other
1.071	0.003	ENSG00000162592	CCDC27	coiled-coil domain containing 27	Other	other
-0.705	0.000721	ENSG00000139537	CCDC65	coiled-coil domain containing 65	Cytoplasm	other
-0.369	5.32e-05	ENSG00000216937	CCDC7	coiled-coil domain containing 7	Other	other
0.709	0.00304	ENSG00000188549	CCDC9B	coiled-coil domain containing 9B	Other	other
0.508	0.000747	ENSG00000184451	CCR10	C-C motif chemokine receptor 10	Plasma Membrane	G-protein coupled receptor
-0.568	0.000194	ENSG00000154429	CCSAP	centriole, cilia and spindle associated protein	Cytoplasm	other
-0.402	0.00201	ENSG00000166226	CCT2	chaperonin containing TCP1 subunit 2	Cytoplasm	kinase
-0.448	0.00197	ENSG00000146731	CCT6A	chaperonin containing TCP1 subunit 6A	Cytoplasm	other
0.774	0.0034	ENSG00000231652	CD109-AS1	CD109 antisense RNA 1	Other	other
0.51	0.000936	ENSG00000177697	CD151	CD151 molecule (Raph blood group)	Plasma Membrane	other
-0.559	0.000759	ENSG00000163171	CDC42EP3	CDC42 effector protein 3	Cytoplasm	other
-0.421	0.00145	ENSG00000158985	CDC42SE2	CDC42 small effector 2	Plasma Membrane	other
-1.003	0.000399	ENSG00000140945	CDH13	cadherin 13	Plasma Membrane	other
0.48	0.0018	ENSG00000107736	CDH23	cadherin related 23	Plasma Membrane	transporter
1	7.52e-05	ENSG00000179776	CDH5	cadherin 5	Plasma Membrane	other
-0.871	0.00245	ENSG00000150394	CDH8	cadherin 8	Plasma Membrane	other
-0.698	0.00114	ENSG00000058091	CDK14	cyclin dependent kinase 14	Nucleus	kinase
-0.344	0.00118	ENSG00000059758	CDK17	cyclin dependent kinase 17	Cytoplasm	kinase
-0.429	0.0021	ENSG00000237190	CDKN2AIPNL	CDKN2A interacting protein N-terminal like	Other	other
-0.329	0.00112	ENSG00000143702	CEP170	centrosomal protein 170	Nucleus	other
-0.578	0.000332	ENSG00000106477	CEP41	centrosomal protein 41	Cytoplasm	other
0.263	0.00169	ENSG00000148019	CEP78	centrosomal protein 78	Cytoplasm	other
-0.37	0.000337	ENSG00000113163	CERT1	ceramide transporter 1	Cytoplasm	kinase
-0.385	0.000978	ENSG00000163320	CGGBP1	CGG triplet repeat binding protein 1	Nucleus	transcription regulator
0.724	0.00145	ENSG00000128849	CGNL1	cingulin like 1	Plasma Membrane	other
0.523	0.00203	ENSG00000136457	CHAD	chondroadherin	Extracellular Space	other
-0.214	0.00338	ENSG00000177200	CHD9	chromodomain helicase DNA binding protein 9	Cytoplasm	other
-1.026	0.00322	ENSG00000089199	CHGB	chromogranin B	Extracellular Space	other
-0.6	0.000546	ENSG00000204116	CHIC1	cysteine rich hydrophobic domain 1	Plasma Membrane	other
-0.474	0.0016	ENSG00000188419	CHM	CHM Rab escort protein	Cytoplasm	enzyme
-0.519	0.00019	ENSG00000086065	CHMP5	charged multivesicular body protein 5	Cytoplasm	other
0.379	0.00209	ENSG00000176108	CHMP6	charged multivesicular body protein 6	Cytoplasm	other
-0.409	0.00278	ENSG00000187446	CHP1	calcineurin like EF-hand protein 1	Nucleus	transcription regulator
-1.487	0.000499	ENSG00000080644	CHRNA3	cholinergic receptor nicotinic alpha 3 subunit	Plasma Membrane	transmembrane receptor
0.574	0.00116	ENSG00000169105	CHST14	carbohydrate sulfotransferase 14	Cytoplasm	enzyme
0.976	0.000762	ENSG00000183196	CHST6	carbohydrate sulfotransferase 6	Cytoplasm	enzyme
-0.774	0.00102	ENSG00000122873	CISD1	CDGSH iron sulfur domain 1	Cytoplasm	enzyme
-0.456	0.00171	ENSG00000145354	CISD2	CDGSH iron sulfur domain 2	Cytoplasm	other
0.906	0.00175	ENSG00000184113	CLDN5	claudin 5	Plasma Membrane	other
-0.81	0.00236	ENSG00000278728	CNTNAP2	contactin associated protein 2	Plasma Membrane	other
0.801	0.000555	ENSG00000082438	COBLL1	cordon-bleu WH2 repeat protein like 1	Extracellular Space	other
-0.373	0.00093	ENSG00000121058	COIL	coilin	Nucleus	enzyme
1.027	0.000982	ENSG00000197467	COL13A1	collagen type XIII alpha 1 chain	Plasma Membrane	other
0.602	0.000125	ENSG00000182871	COL18A1	collagen type XVIII alpha 1 chain	Extracellular Space	other
1.245	2.56e-05	ENSG00000108821	COL1A1	collagen type I alpha 1 chain	Extracellular Space	other
-1.567	0.00133	ENSG00000188517	COL25A1	collagen type XXV alpha 1 chain	Cytoplasm	other
0.429	0.000758	ENSG00000169031	COL4A3	collagen type IV alpha 3 chain	Extracellular Space	other
0.858	0.00068	ENSG00000142173	COL6A2	collagen type VI alpha 2 chain	Extracellular Space	other
-0.363	0.000964	ENSG00000166200	COPS2	COP9 signalosome subunit 2	Cytoplasm	other
0.784	0.000518	ENSG00000005243	COPZ2	COPI coat complex subunit zeta 2	Cytoplasm	transporter
-0.442	0.00273	ENSG00000111775	COX6A1	cytochrome c oxidase subunit 6A1	Cytoplasm	enzyme
-0.536	0.000347	ENSG00000112695	COX7A2	cytochrome c oxidase subunit 7A2	Cytoplasm	enzyme
1.189	0.00101	ENSG00000047457	CP	ceruloplasmin	Extracellular Space	enzyme
-0.786	0.00208	ENSG00000145920	CPLX2	complexin 2	Cytoplasm	other
-0.296	3.12e-05	ENSG00000111605	CPSF6	cleavage and polyadenylation specific factor 6	Nucleus	other
0.516	0.00252	ENSG00000110090	CPT1A	carnitine palmitoyltransferase 1A	Cytoplasm	enzyme
0.503	0.00115	ENSG00000177685	CRACR2B	calcium release activated channel regulator 2B	Cytoplasm	other
0.633	0.00253	ENSG00000148204	CRB2	crumbs cell polarity complex component 2	Extracellular Space	other
-0.234	0.000409	ENSG00000118260	CREB1	cAMP responsive element binding protein 1	Nucleus	transcription regulator
-1.068	0.00142	ENSG00000175874	CREG2	cellular repressor of E1A stimulated genes 2	Extracellular Space	enzyme
-0.363	0.00276	ENSG00000062485	CS	citrate synthase	Cytoplasm	enzyme
-0.387	0.000211	ENSG00000124207	CSE1L	chromosome segregation 1 like	Nucleus	transporter
0.776	0.000337	ENSG00000184371	CSF1	colony stimulating factor 1	Extracellular Space	cytokine
-0.41	8.5e-05	ENSG00000151292	CSNK1G3	casein kinase 1 gamma 3	Cytoplasm	kinase
-0.285	0.00118	ENSG00000101266	CSNK2A1	casein kinase 2 alpha 1	Nucleus	kinase
-0.315	0.00335	ENSG00000110925	CSRNP2	cysteine and serine rich nuclear protein 2	Nucleus	transcription regulator
-0.898	0.000972	ENSG00000178662	CSRNP3	cysteine and serine rich nuclear protein 3	Nucleus	transcription regulator
-0.317	0.00213	ENSG00000101138	CSTF1	cleavage stimulation factor subunit 1	Nucleus	other
0.731	0.00239	ENSG00000288370	CTAGE9 (includes others)	CTAGE family member 9	Other	other
0.595	0.00109	ENSG00000150281	CTF1	cardiotrophin 1	Extracellular Space	cytokine
-0.331	0.000122	ENSG00000198730	CTR9	CTR9 homolog, Paf1/RNA polymerase II complex component	Nucleus	other
-0.347	0.00123	ENSG00000108094	CUL2	cullin 2	Nucleus	enzyme
-0.326	0.00229	ENSG00000163510	CWC22	CWC22 spliceosome associated protein homolog	Nucleus	other
-0.629	0.000105	ENSG00000154639	CXADR	CXADR Ig-like cell adhesion molecule	Plasma Membrane	transmembrane receptor
0.483	0.00011	ENSG00000100243	CYB5R3	cytochrome b5 reductase 3	Cytoplasm	enzyme
-0.502	0.000641	ENSG00000172115	CYCS	cytochrome c, somatic	Cytoplasm	enzyme
-0.638	0.00132	ENSG00000055163	CYFIP2	cytoplasmic FMR1 interacting protein 2	Cytoplasm	other
0.822	0.000841	ENSG00000233151	CYP21A2	cytochrome P450 family 21 subfamily A member 2	Cytoplasm	enzyme
0.978	0.000663	ENSG00000171903	CYP4F11	cytochrome P450 family 4 subfamily F member 11	Cytoplasm	enzyme
0.719	0.000314	ENSG00000205795	CYS1	cystin 1	Cytoplasm	transcription regulator
0.646	0.000843	ENSG00000197191	CYSRT1	cysteine rich tail 1	Cytoplasm	other
-1.127	0.00165	ENSG00000126733	DACH2	dachshund family transcription factor 2	Nucleus	transcription regulator
-0.813	0.00253	ENSG00000198354	DCAF12L2	DDB1 and CUL4 associated factor 12 like 2	Other	other
-0.773	0.00327	ENSG00000187323	DCC	DCC netrin 1 receptor	Plasma Membrane	transmembrane receptor
-0.467	0.000486	ENSG00000137100	DCTN3	dynactin subunit 3	Cytoplasm	other
0.769	2.16e-05	ENSG00000225635	DDAH2	DDAH family member 2, ADMA-independent	Cytoplasm	enzyme
0.648	0.000509	ENSG00000137332	DDR1	discoidin domain receptor tyrosine kinase 1	Plasma Membrane	kinase
0.678	0.00196	ENSG00000248472	DDX11L1/DDX11L9		Other	other
0.373	0.000211	ENSG00000125485	DDX31	DEAD-box helicase 31	Nucleus	enzyme
0.785	0.0016	ENSG00000184735	DDX53	DEAD-box helicase 53	Nucleus	other
-0.342	0.000347	ENSG00000110367	DDX6	DEAD-box helicase 6	Nucleus	enzyme
1.182	2.08e-05	ENSG00000137628	DDX60	DExD/H-box helicase 60	Cytoplasm	enzyme
0.843	0.00033	ENSG00000181381	DDX60L	DExD/H-box 60 like	Other	other
0.421	8.49e-06	ENSG00000166444	DENND2B	DENN domain containing 2B	Cytoplasm	enzyme
0.876	0.000742	ENSG00000165507	DEPP1	DEPP autophagy regulator 1	Cytoplasm	other
-0.437	0.000871	ENSG00000136986	DERL1	derlin 1	Cytoplasm	other
1.535	9.92e-05	ENSG00000175084	DES	desmin	Cytoplasm	other
-0.887	0.00203	ENSG00000136267	DGKB	diacylglycerol kinase beta	Cytoplasm	kinase
-0.545	0.00195	ENSG00000153933	DGKE	diacylglycerol kinase epsilon	Cytoplasm	kinase
0.812	8.86e-06	ENSG00000108771	DHX58	DExH-box helicase 58	Cytoplasm	enzyme
-0.677	0.000447	ENSG00000150672	DLG2	discs large MAGUK scaffold protein 2	Plasma Membrane	kinase
0.79	1.39e-05	ENSG00000132837	DMGDH	dimethylglycine dehydrogenase	Cytoplasm	enzyme
-0.597	0.000964	ENSG00000104093	DMXL2	Dmx like 2	Cytoplasm	other
-0.452	0.00171	ENSG00000069345	DNAJA2	DnaJ heat shock protein family (Hsp40) member A2	Nucleus	enzyme
-0.774	0.000692	ENSG00000140403	DNAJA4	DnaJ heat shock protein family (Hsp40) member A4	Nucleus	other
-0.567	0.00028	ENSG00000164031	DNAJB14	DnaJ heat shock protein family (Hsp40) member B14	Cytoplasm	enzyme
-0.945	0.000176	ENSG00000108176	DNAJC12	DnaJ heat shock protein family (Hsp40) member C12	Cytoplasm	other
-0.734	0.000293	ENSG00000116675	DNAJC6	DnaJ heat shock protein family (Hsp40) member C6	Cytoplasm	other
-0.631	0.000319	ENSG00000197959	DNM3	dynamin 3	Cytoplasm	enzyme
0.814	0.000144	ENSG00000130158	DOCK6	dedicator of cytokinesis 6	Cytoplasm	other
-0.975	2.1e-05	ENSG00000206052	DOK6	docking protein 6	Cytoplasm	other
0.7	0.000162	ENSG00000136048	DRAM1	DNA damage regulated autophagy modulator 1	Cytoplasm	other
1.084	0.00111	ENSG00000134765	DSC1	desmocollin 1	Plasma Membrane	other
-0.439	0.000415	ENSG00000262102	DSEL	dermatan sulfate epimerase like	Extracellular Space	enzyme
-0.66	0.000948	ENSG00000125868	DSTN	destrin, actin depolymerizing factor	Cytoplasm	other
0.727	0.0011	ENSG00000163840	DTX3L	deltex E3 ubiquitin ligase 3L	Cytoplasm	enzyme
0.198	0.00161	ENSG00000161202	DVL3	dishevelled segment polarity protein 3	Cytoplasm	other
-0.946	0.00174	ENSG00000158560	DYNC1I1	dynein cytoplasmic 1 intermediate chain 1	Cytoplasm	other
-0.714	0.000947	ENSG00000088986	DYNLL1	dynein light chain LC8-type 1	Cytoplasm	other
0.798	3.44e-05	ENSG00000117298	ECE1	endothelin converting enzyme 1	Plasma Membrane	peptidase
0.497	0.000971	ENSG00000121310	ECHDC2	enoyl-CoA hydratase domain containing 2	Other	other
-0.621	0.000718	ENSG00000164176	EDIL3	EGF like repeats and discoidin domains 3	Extracellular Space	other
-0.413	0.00309	ENSG00000114942	EEF1B2	eukaryotic translation elongation factor 1 beta 2	Cytoplasm	translation regulator
-0.743	0.00323	ENSG00000162636	EEIG2	EEIG family member 2	Other	other
0.518	0.000662	ENSG00000172638	EFEMP2	EGF containing fibulin extracellular matrix protein 2	Extracellular Space	other
-0.824	0.000596	ENSG00000108947	EFNB3	ephrin B3	Plasma Membrane	kinase
0.836	0.00226	ENSG00000172889	EGFL7	EGF like domain multiple 7	Extracellular Space	other
0.776	0.000605	ENSG00000224057	EGFR-AS1	EGFR antisense RNA 1	Other	other
0.795	1.75e-06	ENSG00000024422	EHD2	EH domain containing 2	Nucleus	other
-0.529	0.000833	ENSG00000255302	EID1	EP300 interacting inhibitor of differentiation 1	Nucleus	transcription regulator
-0.363	0.0013	ENSG00000173674	EIF1AX	eukaryotic translation initiation factor 1A X-linked	Cytoplasm	translation regulator
-0.518	0.000601	ENSG00000114784	EIF1B	eukaryotic translation initiation factor 1B	Cytoplasm	translation regulator
0.214	0.00293	ENSG00000106263	EIF3B	eukaryotic translation initiation factor 3 subunit B	Cytoplasm	translation regulator
-0.318	0.00335	ENSG00000184110	EIF3C	eukaryotic translation initiation factor 3 subunit C	Other	translation regulator
-0.34	0.00156	ENSG00000100129	EIF3L	eukaryotic translation initiation factor 3 subunit L	Cytoplasm	translation regulator
-0.646	0.00094	ENSG00000156976	EIF4A2	eukaryotic translation initiation factor 4A2	Cytoplasm	translation regulator
-0.502	5.87e-05	ENSG00000151247	EIF4E	eukaryotic translation initiation factor 4E	Cytoplasm	translation regulator
-0.345	0.000717	ENSG00000066044	ELAVL1	ELAV like RNA binding protein 1	Cytoplasm	other
-1.008	0.000486	ENSG00000110675	ELMOD1	ELMO domain containing 1	Other	other
-0.459	0.00147	ENSG00000154582	ELOC	elongin C	Nucleus	transcription regulator
-0.958	0.000363	ENSG00000118402	ELOVL4	ELOVL fatty acid elongase 4	Cytoplasm	enzyme
0.712	0.000475	ENSG00000138080	EMILIN1	elastin microfibril interfacer 1	Extracellular Space	other
0.543	0.000892	ENSG00000149499	EML3	EMAP like 3	Cytoplasm	other
0.826	2.73e-05	ENSG00000213853	EMP2	epithelial membrane protein 2	Plasma Membrane	other
-1.13	0.00214	ENSG00000171617	ENC1	ectodermal-neural cortex 1	Nucleus	peptidase
-0.409	0.000395	ENSG00000145293	ENOPH1	enolase-phosphatase 1	Cytoplasm	enzyme
0.847	0.00242	ENSG00000054179	ENTPD2	ectonucleoside triphosphate diphosphohydrolase 2	Cytoplasm	enzyme
0.84	0.00154	ENSG00000135063	ENTREP1	endosomal transmembrane epsin interactor 1	Cytoplasm	other
0.39	0.000712	ENSG00000163378	EOGT	EGF domain specific O-linked N-acetylglucosamine transferase	Extracellular Space	enzyme
-0.963	0.000503	ENSG00000119888	EPCAM	epithelial cell adhesion molecule	Plasma Membrane	other
-0.791	0.000552	ENSG00000086289	EPDR1	ependymin related 1	Nucleus	other
-1.048	0.00147	ENSG00000145242	EPHA5	EPH receptor A5	Plasma Membrane	kinase
0.572	0.00103	ENSG00000120915	EPHX2	epoxide hydrolase 2	Cytoplasm	enzyme
-0.301	0.00204	ENSG00000178567	EPM2AIP1	EPM2A interacting protein 1	Cytoplasm	other
0.548	0.00311	ENSG00000177106	EPS8L2	EPS8 signaling adaptor L2	Cytoplasm	other
1.161	0.000893	ENSG00000133106	EPSTI1	epithelial stromal interaction 1	Other	other
0.631	0.00303	ENSG00000141736	ERBB2	erb-b2 receptor tyrosine kinase 2	Plasma Membrane	kinase
0.535	0.00176	ENSG00000112851	ERBIN	erbb2 interacting protein	Cytoplasm	other
0.73	0.00321	ENSG00000149564	ESAM	endothelial cell adhesion molecule	Plasma Membrane	other
-0.49	0.000957	ENSG00000139163	ETNK1	ethanolamine kinase 1	Cytoplasm	kinase
0.432	0.00225	ENSG00000139083	ETV6	ETS variant transcription factor 6	Nucleus	transcription regulator
0.756	1.14e-05	ENSG00000072840	EVC	EvC ciliary complex subunit 1	Cytoplasm	other
-0.248	0.00337	ENSG00000070367	EXOC5	exocyst complex component 5	Cytoplasm	other
-0.265	0.00159	ENSG00000144036	EXOC6B	exocyst complex component 6B	Other	other
-0.228	0.003	ENSG00000107371	EXOSC3	exosome component 3	Nucleus	enzyme
0.557	0.00315	ENSG00000064655	EYA2	EYA transcriptional coactivator and phosphatase 2	Nucleus	phosphatase
0.694	0.00046	ENSG00000134824	FADS2	fatty acid desaturase 2	Plasma Membrane	enzyme
0.594	0.000418	ENSG00000103876	FAH	fumarylacetoacetate hydrolase	Cytoplasm	enzyme
-0.606	0.001	ENSG00000179083	FAM133A	family with sequence similarity 133 member A	Other	other
-0.402	0.000461	ENSG00000031003	FAM13B	family with sequence similarity 13 member B	Cytoplasm	other
0.725	0.000445	ENSG00000154319	FAM167A	family with sequence similarity 167 member A	Cytoplasm	other
-0.37	0.00253	ENSG00000198780	FAM169A	family with sequence similarity 169 member A	Other	other
-0.438	0.0022	ENSG00000185442	FAM174B	family with sequence similarity 174 member B	Other	other
0.819	0.000779	ENSG00000140067	FAM181A	family with sequence similarity 181 member A	Cytoplasm	other
0.682	0.000369	ENSG00000182103	FAM181B	family with sequence similarity 181 member B	Other	other
0.393	0.00116	ENSG00000111879	FAM184A	family with sequence similarity 184 member A	Extracellular Space	other
-0.503	0.000238	ENSG00000116199	FAM20B	FAM20B glycosaminoglycan xylosylkinase	Extracellular Space	enzyme
0.437	0.00035	ENSG00000167930	FAM234A	family with sequence similarity 234 member A	Plasma Membrane	other
-0.349	0.000365	ENSG00000171262	FAM98B	family with sequence similarity 98 member B	Nucleus	enzyme
-0.334	0.00176	ENSG00000215251	FASTKD5	FAST kinase domains 5	Cytoplasm	other
0.846	0.000101	ENSG00000162458	FBLIM1	filamin binding LIM protein 1	Plasma Membrane	other
-0.419	0.000968	ENSG00000143756	FBXO28	F-box protein 28	Nucleus	other
1.16	0.000981	ENSG00000177294	FBXO39	F-box protein 39	Other	other
-0.308	0.00119	ENSG00000072803	FBXW11	F-box and WD repeat domain containing 11	Cytoplasm	enzyme
-0.393	0.00236	ENSG00000169018	FEM1B	fem-1 homolog B	Nucleus	transcription regulator
-0.715	0.000671	ENSG00000102466	FGF14	fibroblast growth factor 14	Extracellular Space	growth factor
0.689	0.000648	ENSG00000068078	FGFR3	fibroblast growth factor receptor 3	Plasma Membrane	kinase
0.68	0.000394	ENSG00000127418	FGFRL1	fibroblast growth factor receptor like 1	Plasma Membrane	transmembrane receptor
0.639	0.000107	ENSG00000183386	FHL3	four and a half LIM domains 3	Plasma Membrane	other
-0.596	0.00223	ENSG00000088832	FKBP1A	FKBP prolyl isomerase 1A	Cytoplasm	enzyme
-0.395	0.0017	ENSG00000100442	FKBP3	FKBP prolyl isomerase 3	Nucleus	enzyme
-0.252	0.00172	ENSG00000102531	FNDC3A	fibronectin type III domain containing 3A	Cytoplasm	other
0.888	0.00335	ENSG00000103241	FOXF1	forkhead box F1	Nucleus	transcription regulator
0.955	0.00271	ENSG00000183770	FOXL2	forkhead box L2	Nucleus	transcription regulator
0.749	0.00246	ENSG00000163430	FSTL1	follistatin like 1	Extracellular Space	other
-0.395	0.000189	ENSG00000092140	G2E3	G2/M-phase specific E3 ubiquitin protein ligase	Cytoplasm	enzyme
-0.694	0.000527	ENSG00000138757	G3BP2	G3BP stress granule assembly factor 2	Cytoplasm	enzyme
-1.2	0.000381	ENSG00000011677	GABRA3	gamma-aminobutyric acid type A receptor subunit alpha3	Plasma Membrane	ion channel
-0.895	0.00301	ENSG00000166206	GABRB3	gamma-aminobutyric acid type A receptor subunit beta3	Plasma Membrane	ion channel
-1.257	0.00133	ENSG00000113327	GABRG2	gamma-aminobutyric acid type A receptor subunit gamma2	Plasma Membrane	ion channel
-1.114	0.000743	ENSG00000136750	GAD2	glutamate decarboxylase 2	Cytoplasm	enzyme
-0.219	0.00145	ENSG00000156958	GALK2	galactokinase 2	Cytoplasm	kinase
-0.49	0.000909	ENSG00000144278	GALNT13	polypeptide N-acetylgalactosaminyltransferase 13	Cytoplasm	enzyme
0.625	0.000511	ENSG00000144649	GASK1A	golgi associated kinase 1A	Other	other
1.138	0.00014	ENSG00000179348	GATA2	GATA binding protein 2	Nucleus	transcription regulator
0.378	0.00293	ENSG00000167491	GATAD2A	GATA zinc finger domain containing 2A	Nucleus	transcription regulator
0.444	0.00165	ENSG00000177225	GATD1	glutamine amidotransferase class 1 domain containing 1	Cytoplasm	other
1.08	0.000583	ENSG00000162645	GBP2	guanylate binding protein 2	Cytoplasm	other
0.749	0.00322	ENSG00000117226	GBP3	guanylate binding protein 3	Cytoplasm	enzyme
1.237	4.89e-05	ENSG00000162654	GBP4	guanylate binding protein 4	Nucleus	other
1.132	0.000776	ENSG00000162676	GFI1	growth factor independent 1 transcriptional repressor	Nucleus	transcription regulator
-0.456	0.00141	ENSG00000164347	GFM2	GTP dependent ribosome recycling factor mitochondrial 2	Cytoplasm	translation regulator
0.908	0.00116	ENSG00000099998	GGT5	gamma-glutamyltransferase 5	Plasma Membrane	enzyme
-0.825	0.00288	ENSG00000183153	GJD3	gap junction protein delta 3	Plasma Membrane	transporter
0.853	0.000461	ENSG00000074047	GLI2	GLI family zinc finger 2	Nucleus	transcription regulator
-0.645	0.000153	ENSG00000139278	GLIPR1	GLI pathogenesis related 1	Extracellular Space	other
0.633	0.000516	ENSG00000274636	GLIS2	GLIS family zinc finger 2	Nucleus	transcription regulator
-0.513	0.000902	ENSG00000182512	GLRX5	glutaredoxin 5	Cytoplasm	other
0.474	0.00138	ENSG00000146535	GNA12	G protein subunit alpha 12	Plasma Membrane	enzyme
-0.565	0.000371	ENSG00000127955	GNAI1	G protein subunit alpha i1	Plasma Membrane	enzyme
-0.372	0.00214	ENSG00000078369	GNB1	G protein subunit beta 1	Plasma Membrane	enzyme
-1.209	0.000163	ENSG00000186469	GNG2	G protein subunit gamma 2	Plasma Membrane	other
0.828	0.00141	ENSG00000238105	GOLGA2P5	GOLGA2 pseudogene 5	Other	other
0.7	0.000865	ENSG00000173905	GOLIM4	golgi integral membrane protein 4	Cytoplasm	other
-0.317	0.000539	ENSG00000152133	GPATCH11	G-patch domain containing 11	Nucleus	other
0.363	0.00125	ENSG00000063660	GPC1	glypican 1	Plasma Membrane	transmembrane receptor
-0.487	9.44e-05	ENSG00000115159	GPD2	glycerol-3-phosphate dehydrogenase 2	Cytoplasm	enzyme
-1.029	0.000534	ENSG00000132975	GPR12	G protein-coupled receptor 12	Plasma Membrane	G-protein coupled receptor
0.729	0.00283	ENSG00000180758	GPR157	G protein-coupled receptor 157	Plasma Membrane	G-protein coupled receptor
-0.852	0.00315	ENSG00000151025	GPR158	G protein-coupled receptor 158	Plasma Membrane	G-protein coupled receptor
-0.346	0.00306	ENSG00000152749	GPR180	G protein-coupled receptor 180	Cytoplasm	other
-1.253	0.00289	ENSG00000123901	GPR83	G protein-coupled receptor 83	Plasma Membrane	G-protein coupled receptor
-0.691	0.000888	ENSG00000198908	GPRASP3	G protein-coupled receptor associated sorting protein family member 3	Cytoplasm	other
0.59	0.000548	ENSG00000166123	GPT2	glutamic--pyruvic transaminase 2	Cytoplasm	enzyme
0.508	0.00262	ENSG00000196208	GREB1	growth regulating estrogen receptor binding 1	Cytoplasm	other
-0.625	0.00224	ENSG00000141449	GREB1L	GREB1 like retinoic acid receptor coactivator	Extracellular Space	other
-0.932	0.00198	ENSG00000273079	GRIN2B	glutamate ionotropic receptor NMDA type subunit 2B	Plasma Membrane	ion channel
-0.686	0.000334	ENSG00000100077	GRK3	G protein-coupled receptor kinase 3	Cytoplasm	kinase
0.503	0.00274	ENSG00000139835	GRTP1	growth hormone regulated TBC protein 1	Other	other
0.784	0.00124	ENSG00000278718	GSDMD	gasdermin D	Extracellular Space	transporter
-0.612	0.00268	ENSG00000100744	GSKIP	GSK3B interacting protein	Nucleus	other
1.069	0.00091	ENSG00000134184	GSTM1	glutathione S-transferase mu 1	Cytoplasm	enzyme
0.605	0.00243	ENSG00000213366	GSTM2	glutathione S-transferase mu 2	Cytoplasm	enzyme
-0.359	0.0027	ENSG00000105793	GTPBP10	GTP binding protein 10	Cytoplasm	other
-0.606	0.00217	ENSG00000152402	GUCY1A2	guanylate cyclase 1 soluble subunit alpha 2	Cytoplasm	enzyme
-0.879	0.000905	ENSG00000061918	GUCY1B1	guanylate cyclase 1 soluble subunit beta 1	Cytoplasm	enzyme
-0.666	0.00302	ENSG00000181218	H2AC25	H2A clustered histone 25	Nucleus	other
-0.629	0.00268	ENSG00000273542	H4C12	H4 clustered histone 12	Nucleus	other
-0.679	5.67e-05	ENSG00000197061	H4C3	H4 clustered histone 3	Nucleus	other
-0.658	0.000261	ENSG00000277157	H4C4	H4 clustered histone 4	Nucleus	other
-0.627	0.000566	ENSG00000276966	H4C5	H4 clustered histone 5	Nucleus	other
0.757	0.00135	ENSG00000173805	HAP1	huntingtin associated protein 1	Cytoplasm	other
-0.775	0.00181	ENSG00000145681	HAPLN1	hyaluronan and proteoglycan link protein 1	Extracellular Space	other
-0.379	9.47e-05	ENSG00000182831	HAPSTR1	HUWE1 associated protein modifying stress responses	Other	other
-0.93	0.000847	ENSG00000105509	HAS1	hyaluronan synthase 1	Plasma Membrane	enzyme
-0.287	0.000862	ENSG00000128708	HAT1	histone acetyltransferase 1	Nucleus	enzyme
0.651	0.0012	ENSG00000213397	HAUS7	HAUS augmin like complex subunit 7	Cytoplasm	other
-0.268	0.00246	ENSG00000196591	HDAC2	histone deacetylase 2	Nucleus	transcription regulator
0.482	0.000408	ENSG00000061273	HDAC7	histone deacetylase 7	Nucleus	transcription regulator
-0.429	0.00277	ENSG00000048052	HDAC9	histone deacetylase 9	Nucleus	transcription regulator
-0.519	4.52e-06	ENSG00000166503	HDGFL3	HDGF like 3	Nucleus	other
-0.69	0.00117	ENSG00000229056	HECW2-AS1	HECW2 antisense RNA 1	Other	other
1.162	0.000119	ENSG00000130589	HELZ2	helicase with zinc finger 2	Nucleus	transcription regulator
0.876	2.46e-05	ENSG00000138646	HERC5	HECT and RLD domain containing E3 ubiquitin protein ligase 5	Cytoplasm	enzyme
0.81	0.00295	ENSG00000138642	HERC6	HECT and RLD domain containing E3 ubiquitin protein ligase family member 6	Cytoplasm	enzyme
0.725	0.00195	ENSG00000163909	HEYL	hes related family bHLH transcription factor with YRPW motif like	Nucleus	transcription regulator
0.917	0.000238	ENSG00000177374	HIC1	HIC ZBTB transcriptional repressor 1	Nucleus	transcription regulator
-0.522	0.000593	ENSG00000181061	HIGD1A	HIG1 hypoxia inducible domain family member 1A	Cytoplasm	other
0.366	0.000771	ENSG00000149929	HIRIP3	HIRA interacting protein 3	Nucleus	other
0.634	0.0025	ENSG00000235657	HLA-A	major histocompatibility complex, class I, A	Plasma Membrane	other
0.703	0.000664	ENSG00000233841	HLA-C	major histocompatibility complex, class I, C	Plasma Membrane	other
0.697	0.00075	ENSG00000229252	HLA-E	major histocompatibility complex, class I, E	Plasma Membrane	transmembrane receptor
0.388	0.0024	ENSG00000117305	HMGCL	3-hydroxy-3-methylglutaryl-CoA lyase	Cytoplasm	enzyme
-0.248	0.00315	ENSG00000092199	HNRNPC	heterogeneous nuclear ribonucleoprotein C	Nucleus	other
-0.292	0.00154	ENSG00000138668	HNRNPD	heterogeneous nuclear ribonucleoprotein D	Nucleus	transcription regulator
0.638	0.00286	ENSG00000241935	HOGA1	4-hydroxy-2-oxoglutarate aldolase 1	Cytoplasm	enzyme
-0.652	0.00247	ENSG00000116983	HPCAL4	hippocalcin like 4	Other	transporter
-0.863	0.00287	ENSG00000165704	HPRT1	hypoxanthine phosphoribosyltransferase 1	Cytoplasm	enzyme
-1.008	0.0004	ENSG00000135116	HRK	harakiri, BCL2 interacting protein	Cytoplasm	other
-0.995	0.000759	ENSG00000171004	HS6ST2	heparan sulfate 6-O-sulfotransferase 2	Plasma Membrane	enzyme
-0.438	0.00195	ENSG00000103160	HSDL1	hydroxysteroid dehydrogenase like 1	Cytoplasm	enzyme
-0.439	0.000672	ENSG00000025156	HSF2	heat shock transcription factor 2	Nucleus	transcription regulator
-0.646	0.000977	ENSG00000096384	HSP90AB1	heat shock protein 90 alpha family class B member 1	Cytoplasm	enzyme
-0.715	0.00171	ENSG00000165868	HSPA12A	heat shock protein family A (Hsp70) member 12A	Cytoplasm	other
-0.916	0.00258	ENSG00000164070	HSPA4L	heat shock protein family A (Hsp70) member 4 like	Cytoplasm	other
-0.669	0.00144	ENSG00000109971	HSPA8	heat shock protein family A (Hsp70) member 8	Cytoplasm	enzyme
0.962	4.57e-05	ENSG00000004776	HSPB6	heat shock protein family B (small) member 6	Cytoplasm	other
1.019	0.000772	ENSG00000173641	HSPB7	heat shock protein family B (small) member 7	Cytoplasm	other
-0.941	0.00337	ENSG00000120694	HSPH1	heat shock protein family H (Hsp110) member 1	Cytoplasm	other
-1.316	0.000784	ENSG00000147246	HTR2C	5-hydroxytryptamine receptor 2C	Plasma Membrane	G-protein coupled receptor
-0.576	0.000978	ENSG00000155744	HYCC2	hyccin PI4KA lipid kinase complex subunit 2	Other	other
0.806	0.000466	ENSG00000108622	ICAM2	intercellular adhesion molecule 2	Plasma Membrane	other
-0.801	0.000177	ENSG00000010404	IDS	iduronate 2-sulfatase	Cytoplasm	enzyme
0.973	3.62e-05	ENSG00000165949	IFI27	interferon alpha inducible protein 27	Cytoplasm	other
0.799	0.000247	ENSG00000068079	IFI35	interferon induced protein 35	Nucleus	other
1.243	0.000147	ENSG00000137965	IFI44	interferon induced protein 44	Other	other
1.941	3.09e-05	ENSG00000137959	IFI44L	interferon induced protein 44 like	Nucleus	other
1.957	2.64e-08	ENSG00000126709	IFI6	interferon alpha inducible protein 6	Cytoplasm	other
0.821	0.000258	ENSG00000115267	IFIH1	interferon induced with helicase C domain 1	Nucleus	enzyme
0.863	0.00118	ENSG00000185885	IFITM1	interferon induced transmembrane protein 1	Plasma Membrane	transmembrane receptor
0.928	1.85e-05	ENSG00000142089	IFITM3	interferon induced transmembrane protein 3	Cytoplasm	other
0.691	0.00255	ENSG00000185436	IFNLR1	interferon lambda receptor 1	Plasma Membrane	transmembrane receptor
0.375	0.00332	ENSG00000214706	IFRD2	interferon related developmental regulator 2	Cytoplasm	translation regulator
0.579	0.00164	ENSG00000103742	IGDCC4	immunoglobulin superfamily DCC subclass member 4	Plasma Membrane	other
-0.976	9.95e-05	ENSG00000017427	IGF1	insulin like growth factor 1	Extracellular Space	growth factor
0.705	0.00219	ENSG00000141753	IGFBP4	insulin like growth factor binding protein 4	Extracellular Space	other
0.881	3.85e-05	ENSG00000163453	IGFBP7	insulin like growth factor binding protein 7	Extracellular Space	transporter
-0.817	0.000423	ENSG00000137142	IGFBPL1	insulin like growth factor binding protein like 1	Extracellular Space	other
-1.034	0.0015	ENSG00000152580	IGSF10	immunoglobulin superfamily member 10	Extracellular Space	other
-0.278	0.00191	ENSG00000095574	IKZF5	IKAROS family zinc finger 5	Nucleus	transcription regulator
0.464	0.00289	ENSG00000163702	IL17RC	interleukin 17 receptor C	Plasma Membrane	transmembrane receptor
0.766	0.00173	ENSG00000077238	IL4R	interleukin 4 receptor	Plasma Membrane	transmembrane receptor
-1.081	0.00177	ENSG00000148798	INA	internexin neuronal intermediate filament protein alpha	Cytoplasm	other
0.352	0.000873	ENSG00000257704	INAFM1	InaF motif containing 1	Other	other
0.6	0.000317	ENSG00000165458	INPPL1	inositol polyphosphate phosphatase like 1	Cytoplasm	phosphatase
1.19	5.33e-07	ENSG00000027644	INSRR	insulin receptor related receptor	Plasma Membrane	kinase
-0.322	0.000804	ENSG00000065150	IPO5	importin 5	Nucleus	transporter
-0.316	0.00137	ENSG00000205339	IPO7	importin 7	Nucleus	transporter
0.441	0.00334	ENSG00000103599	IQCH	IQ motif containing H	Other	other
0.715	0.000814	ENSG00000072952	IRAG1	inositol 1,4,5-triphosphate receptor associated 1	Cytoplasm	other
0.398	0.00278	ENSG00000184216	IRAK1	interleukin 1 receptor associated kinase 1	Plasma Membrane	kinase
0.807	0.000223	ENSG00000276561	IRF7	interferon regulatory factor 7	Nucleus	transcription regulator
0.714	0.000764	ENSG00000213928	IRF9	interferon regulatory factor 9	Nucleus	transcription regulator
1.414	0.00017	ENSG00000187608	ISG15	ISG15 ubiquitin like modifier	Cytoplasm	other
-0.627	0.00245	ENSG00000129636	ITFG1	integrin alpha FG-GAP repeat containing 1	Plasma Membrane	other
0.566	0.00334	ENSG00000161638	ITGA5	integrin subunit alpha 5	Plasma Membrane	transmembrane receptor
0.778	6.41e-07	ENSG00000091409	ITGA6	integrin subunit alpha 6	Plasma Membrane	transmembrane receptor
0.857	0.00205	ENSG00000132470	ITGB4	integrin subunit beta 4	Plasma Membrane	transmembrane receptor
0.619	0.00236	ENSG00000082781	ITGB5	integrin subunit beta 5	Plasma Membrane	other
-0.635	0.00159	ENSG00000198542	ITGBL1	integrin subunit beta like 1	Extracellular Space	other
0.814	0.000107	ENSG00000143772	ITPKB	inositol-trisphosphate 3-kinase B	Cytoplasm	kinase
0.386	0.00213	ENSG00000123104	ITPR2	inositol 1,4,5-trisphosphate receptor type 2	Cytoplasm	ion channel
0.614	0.000669	ENSG00000096433	ITPR3	inositol 1,4,5-trisphosphate receptor type 3	Cytoplasm	ion channel
0.575	0.00143	ENSG00000148841	ITPRIP	inositol 1,4,5-trisphosphate receptor interacting protein	Extracellular Space	other
-0.715	2.6e-05	ENSG00000153814	JAZF1	JAZF zinc finger 1	Nucleus	transcription regulator
0.84	0.000383	ENSG00000197256	KANK2	KN motif and ankyrin repeat domains 2	Nucleus	transcription regulator
0.804	0.0004	ENSG00000186994	KANK3	KN motif and ankyrin repeat domains 3	Cytoplasm	other
-0.517	0.000708	ENSG00000182359	KBTBD3	kelch repeat and BTB domain containing 3	Extracellular Space	other
-0.571	0.000512	ENSG00000165572	KBTBD6	kelch repeat and BTB domain containing 6	Cytoplasm	other
0.795	0.00289	ENSG00000152049	KCNE4	potassium voltage-gated channel subfamily E regulatory subunit 4	Plasma Membrane	ion channel
-1.003	0.00143	ENSG00000157542	KCNJ6	potassium inwardly rectifying channel subfamily J member 6	Plasma Membrane	ion channel
0.63	0.00158	ENSG00000121361	KCNJ8	potassium inwardly rectifying channel subfamily J member 8	Plasma Membrane	ion channel
-0.976	0.00137	ENSG00000183775	KCTD16	potassium channel tetramerization domain containing 16	Plasma Membrane	other
-0.909	0.000181	ENSG00000180332	KCTD4	potassium channel tetramerization domain containing 4	Other	ion channel
0.325	0.00183	ENSG00000079999	KEAP1	kelch like ECH associated protein 1	Cytoplasm	other
-0.5	0.00334	ENSG00000278461	KGD4	alpha-ketoglutarate dehydrogenase subunit 4	Cytoplasm	other
-0.278	0.00255	ENSG00000121774	KHDRBS1	KH RNA binding domain containing, signal transduction associated 1	Nucleus	transcription regulator
0.211	0.00332	ENSG00000142687	KIAA0319L	KIAA0319 like	Cytoplasm	other
0.24	0.0031	ENSG00000116685	KIAA2013	KIAA2013	Other	other
0.674	0.000411	ENSG00000142945	KIF2C	kinesin family member 2C	Nucleus	other
0.904	0.00169	ENSG00000171872	KLF17	KLF transcription factor 17	Nucleus	transcription regulator
-0.66	0.00266	ENSG00000003096	KLHL13	kelch like family member 13	Cytoplasm	enzyme
-0.303	0.00152	ENSG00000114648	KLHL18	kelch like family member 18	Other	other
-0.232	0.00314	ENSG00000114796	KLHL24	kelch like family member 24	Plasma Membrane	other
-0.452	0.000311	ENSG00000087448	KLHL42	kelch like family member 42	Nucleus	enzyme
-0.333	0.000352	ENSG00000198642	KLHL9	kelch like family member 9	Cytoplasm	enzyme
-1.13	0.0029	ENSG00000129451	KLK10	kallikrein related peptidase 10	Extracellular Space	peptidase
-0.305	0.0015	ENSG00000025800	KPNA6	karyopherin subunit alpha 6	Nucleus	other
-0.473	0.00199	ENSG00000133703	KRAS	KRAS proto-oncogene, GTPase	Cytoplasm	enzyme
-0.389	0.00202	ENSG00000111615	KRR1	KRR1 small subunit processome component homolog	Nucleus	other
-0.596	0.00234	ENSG00000198945	L3MBTL3	L3MBTL histone methyl-lysine binding protein 3	Nucleus	other
0.631	0.00189	ENSG00000112769	LAMA4	laminin subunit alpha 4	Extracellular Space	enzyme
0.748	5.25e-06	ENSG00000130702	LAMA5	laminin subunit alpha 5	Extracellular Space	other
0.561	0.00165	ENSG00000172037	LAMB2	laminin subunit beta 2	Extracellular Space	enzyme
0.473	0.000553	ENSG00000135862	LAMC1	laminin subunit gamma 1	Extracellular Space	other
-1.129	0.00148	ENSG00000125869	LAMP5	lysosomal associated membrane protein family member 5	Cytoplasm	other
-0.482	0.00142	ENSG00000115365	LANCL1	LanC like glutathione S-transferase 1	Plasma Membrane	enzyme
0.78	0.000261	ENSG00000184925	LCN12	lipocalin 12	Extracellular Space	transporter
0.898	0.000887	ENSG00000138795	LEF1	lymphoid enhancer binding factor 1	Nucleus	transcription regulator
-0.404	0.000417	ENSG00000104660	LEPROTL1	leptin receptor overlapping transcript like 1	Plasma Membrane	other
0.463	0.000784	ENSG00000153902	LGI4	leucine rich repeat LGI family member 4	Extracellular Space	other
1.732	0.000501	ENSG00000128342	LIF	LIF interleukin 6 family cytokine	Extracellular Space	cytokine
1.383	6.7e-05	ENSG00000278437	LILRB5	leukocyte immunoglobulin like receptor B5	Plasma Membrane	transmembrane receptor
0.674	0.000306	ENSG00000182541	LIMK2	LIM domain kinase 2	Cytoplasm	kinase
-0.892	0.000624	ENSG00000111052	LIN7A	lin-7 homolog A, crumbs cell polarity complex component	Plasma Membrane	other
1.143	0.000771	ENSG00000230542	LINC00102	long intergenic non-protein coding RNA 102	Other	other
1.074	0.000486	ENSG00000231535	LINC00278	long intergenic non-protein coding RNA 278	Other	other
0.755	0.00122	ENSG00000236790	LINC00299	long intergenic non-protein coding RNA 299	Other	other
-1.48	0.00133	ENSG00000233532	LINC00460	long intergenic non-protein coding RNA 460	Other	other
0.612	0.00183	ENSG00000233237	LINC00472	long intergenic non-protein coding RNA 472	Other	other
-0.334	0.000973	ENSG00000258441	LINC00641	long intergenic non-protein coding RNA 641	Other	other
-0.937	0.000116	ENSG00000232229	LINC00865		Other	other
0.356	0.000311	ENSG00000277147	LINC00869		Other	other
1.244	8.92e-05	ENSG00000267339	LINC00906		Other	other
1.493	7.65e-05	ENSG00000236306	LINC01241	long intergenic non-protein coding RNA 1241	Other	other
0.626	0.00244	ENSG00000237476	LINC01637	long intergenic non-protein coding RNA 1637	Other	other
0.922	0.00254	ENSG00000267065	LINC02080	long intergenic non-protein coding RNA 2080	Other	other
0.754	0.00071	ENSG00000226101	LINC02097	long intergenic non-protein coding RNA 2097	Other	other
0.473	1.02e-05	ENSG00000263590	LINC02591	long intergenic non-protein coding RNA 2591	Other	other
0.216	0.000357	ENSG00000100258	LMF2	lipase maturation factor 2	Other	other
0.459	0.00135	ENSG00000160789	LMNA	lamin A/C	Nucleus	other
0.724	0.00285	ENSG00000163431	LMOD1	leiomodin 1	Cytoplasm	other
0.874	0.00264	ENSG00000254887	LNROP		Other	other
0.707	0.00123	ENSG00000257711	LOC100505978	uncharacterized LOC100505978	Other	other
0.618	0.00194	ENSG00000231252	LOC101926964		Other	other
1.139	0.000276	ENSG00000248318	LOC101927543	uncharacterized LOC101927543	Other	other
0.982	0.000185	ENSG00000228484	LOC101927692	uncharacterized LOC101927692	Other	other
0.736	0.000769	ENSG00000262003	LOC101927727	uncharacterized LOC101927727	Other	other
1.024	3.89e-05	ENSG00000262966	LOC101928266	uncharacterized LOC101928266	Other	other
-0.914	0.00206	ENSG00000258928	LOC102723604	uncharacterized LOC102723604	Other	other
-0.874	0.00306	ENSG00000283839	LOC105373780		Other	other
-0.741	0.00177	ENSG00000170500	LONRF2	LON peptidase N-terminal domain and ring finger 2	Other	other
-0.269	0.00272	ENSG00000130224	LRCH2	leucine rich repeats and calponin homology domain containing 2	Other	other
0.731	4.7e-05	ENSG00000144749	LRIG1	leucine rich repeats and immunoglobulin like domains 1	Extracellular Space	other
0.651	0.000333	ENSG00000197324	LRP10	LDL receptor related protein 10	Plasma Membrane	transmembrane receptor
-0.614	0.000149	ENSG00000147650	LRP12	LDL receptor related protein 12	Plasma Membrane	transmembrane receptor
-0.365	0.00145	ENSG00000138095	LRPPRC	leucine rich pentatricopeptide repeat containing	Cytoplasm	other
0.384	0.000539	ENSG00000178026	LRRC75B	leucine rich repeat containing 75B	Other	other
0.491	0.000548	ENSG00000136802	LRRC8A	leucine rich repeat containing 8 VRAC subunit A	Plasma Membrane	ion channel
-0.699	0.000428	ENSG00000197147	LRRC8B	leucine rich repeat containing 8 VRAC subunit B	Plasma Membrane	transporter
-0.416	3.77e-05	ENSG00000171488	LRRC8C	leucine rich repeat containing 8 VRAC subunit C	Plasma Membrane	ion channel
-0.664	0.00177	ENSG00000146006	LRRTM2	leucine rich repeat transmembrane neuronal 2	Plasma Membrane	other
0.748	0.000136	ENSG00000111321	LTBR	lymphotoxin beta receptor	Plasma Membrane	transmembrane receptor
-0.501	0.00053	ENSG00000187398	LUZP2	leucine zipper protein 2	Other	other
-0.299	0.000861	ENSG00000176018	LYSMD3	LysM domain containing 3	Cytoplasm	other
0.464	7.47e-05	ENSG00000127603	MACF1	microtubule actin crosslinking factor 1	Cytoplasm	enzyme
-0.336	0.00153	ENSG00000204178	MACO1	macoilin 1	Nucleus	other
-0.705	0.000999	ENSG00000187601	MAGEH1	MAGE family member H1	Cytoplasm	other
-1.31	0.000275	ENSG00000147676	MAL2	mal, T cell differentiation protein 2	Plasma Membrane	transporter
-0.287	0.000452	ENSG00000198162	MAN1A2	mannosidase alpha class 1A member 2	Cytoplasm	enzyme
-1.054	2.42e-05	ENSG00000078018	MAP2	microtubule associated protein 2	Plasma Membrane	other
-0.776	0.00129	ENSG00000065559	MAP2K4	mitogen-activated protein kinase kinase 4	Cytoplasm	kinase
0.674	0.00323	ENSG00000238133	MAP3K20-AS1	MAP3K20 antisense RNA 1	Other	other
0.596	0.00162	ENSG00000142733	MAP3K6	mitogen-activated protein kinase kinase kinase 6	Other	kinase
0.715	0.00144	ENSG00000282110	MAPK4	mitogen-activated protein kinase 4	Cytoplasm	kinase
-0.391	0.0012	ENSG00000069956	MAPK6	mitogen-activated protein kinase 6	Cytoplasm	kinase
0.317	0.000905	ENSG00000166484	MAPK7	mitogen-activated protein kinase 7	Cytoplasm	kinase
0.631	0.000466	ENSG00000162889	MAPKAPK2	MAPK activated protein kinase 2	Nucleus	kinase
-0.537	0.00076	ENSG00000164542	MATCAP2	microtubule associated tyrosine carboxypeptidase 2	Other	other
-0.425	0.000528	ENSG00000015479	MATR3	matrin 3	Nucleus	other
-0.65	0.000764	ENSG00000180611	MB21D2	Mab-21 domain containing 2	Other	other
-0.567	0.00211	ENSG00000176055	MBLAC2	metallo-beta-lactamase domain containing 2	Cytoplasm	enzyme
-0.372	0.000395	ENSG00000139793	MBNL2	muscleblind like splicing regulator 2	Nucleus	other
0.759	4.26e-05	ENSG00000143384	MCL1	MCL1 apoptosis regulator, BCL2 family member	Cytoplasm	transporter
0.367	0.00153	ENSG00000246089	MCPH1-DT		Other	other
-0.744	0.00291	ENSG00000014641	MDH1	malate dehydrogenase 1	Cytoplasm	enzyme
-0.485	3.68e-05	ENSG00000163875	MEAF6	MYST/Esa1 associated factor 6	Nucleus	enzyme
1.045	0.000117	ENSG00000085276	MECOM	MDS1 and EVI1 complex locus	Nucleus	transcription regulator
0.376	0.00124	ENSG00000148297	MED22	mediator complex subunit 22	Cytoplasm	other
1.01	0.000908	ENSG00000103313	MEFV	MEFV innate immunity regulator, pyrin	Nucleus	other
0.914	6.59e-05	ENSG00000162591	MEGF6	multiple EGF like domains 6	Cytoplasm	other
-0.671	0.00281	ENSG00000106484	MEST	mesoderm specific transcript	Cytoplasm	peptidase
-0.348	0.00233	ENSG00000164024	METAP1	methionyl aminopeptidase 1	Cytoplasm	peptidase
0.8	0.00176	ENSG00000103260	METRN	meteorin, glial cell differentiation regulator	Extracellular Space	other
-0.39	0.00129	ENSG00000197006	METTL9	methyltransferase 9, His-X-His N1(pi)-histidine	Cytoplasm	enzyme
0.489	0.0025	ENSG00000140545	MFGE8	milk fat globule EGF and factor V/VIII domain containing	Extracellular Space	other
-0.299	0.00175	ENSG00000173214	MFSD4B	major facilitator superfamily domain containing 4B	Other	other
-0.64	0.00104	ENSG00000155970	MICU3	mitochondrial calcium uptake family member 3	Cytoplasm	other
-0.525	0.00117	ENSG00000169330	MINAR1	membrane integral NOTCH2 associated receptor 1	Plasma Membrane	other
1.074	0.00109	ENSG00000284586	mir-25 (includes others)	relatives of microRNA 25	Cytoplasm	microRNA
0.725	0.0028	ENSG00000221782	mir-548 (includes others)	relatives of microRNA 548	Cytoplasm	microRNA
0.947	0.000941	ENSG00000283791	mir-612	microRNA 612	Cytoplasm	microRNA
0.752	0.00187	ENSG00000207631	mir-641	microRNA 641	Cytoplasm	microRNA
-0.395	0.00124	ENSG00000284135	MIR3654	microRNA 3654	Cytoplasm	microRNA
1.199	0.000125	ENSG00000188511	MIR3667HG	MIR3667 host gene	Other	other
-1.685	5.78e-05	ENSG00000263634	MIR3919	microRNA 3919	Cytoplasm	microRNA
-0.516	0.000144	ENSG00000125863	MKKS	MKKS centrosomal shuttling protein	Cytoplasm	other
0.654	0.0033	ENSG00000100427	MLC1	modulator of VRAC current 1	Plasma Membrane	transporter
-0.975	0.00249	ENSG00000213190	MLLT11	MLLT11 transcription factor 7 cofactor	Cytoplasm	other
-0.456	0.00118	ENSG00000168288	MMADHC	metabolism of cobalamin associated D	Cytoplasm	other
-0.567	0.00277	ENSG00000108960	MMD	monocyte to macrophage differentiation associated	Plasma Membrane	kinase
0.627	0.00253	ENSG00000275365	MMP11	matrix metallopeptidase 11	Extracellular Space	peptidase
0.676	0.000784	ENSG00000173269	MMRN2	multimerin 2	Extracellular Space	other
-0.533	0.00235	ENSG00000123562	MORF4L2	mortality factor 4 like 2	Nucleus	other
0.484	0.00135	ENSG00000155363	MOV10	Mov10 RNA helicase	Nucleus	enzyme
-0.749	0.00312	ENSG00000079931	MOXD1	monooxygenase DBH like 1	Cytoplasm	enzyme
-0.58	0.000412	ENSG00000143158	MPC2	mitochondrial pyruvate carrier 2	Plasma Membrane	transporter
0.799	0.00109	ENSG00000172935	MRGPRF	MAS related GPR family member F	Plasma Membrane	G-protein coupled receptor
1.244	5.49e-05	ENSG00000226807	MROH5	maestro heat like repeat family member 5 (gene/pseudogene)	Other	other
0.8	1.16e-05	ENSG00000184313	MROH7	maestro heat like repeat family member 7	Extracellular Space	other
-0.454	0.00317	ENSG00000114686	MRPL3	mitochondrial ribosomal protein L3	Cytoplasm	other
-0.329	0.00299	ENSG00000185414	MRPL30	mitochondrial ribosomal protein L30	Cytoplasm	other
-0.4	0.000158	ENSG00000198015	MRPL42	mitochondrial ribosomal protein L42	Cytoplasm	other
-0.463	0.00172	ENSG00000136897	MRPL50	mitochondrial ribosomal protein L50	Cytoplasm	other
-0.522	0.000716	ENSG00000239789	MRPS17	mitochondrial ribosomal protein S17	Cytoplasm	other
-0.418	0.000425	ENSG00000181610	MRPS23	mitochondrial ribosomal protein S23	Cytoplasm	other
-0.427	0.000117	ENSG00000095002	MSH2	mutS homolog 2	Nucleus	enzyme
0.567	0.00335	ENSG00000135097	MSI1	musashi RNA binding protein 1	Cytoplasm	other
0.472	0.0033	ENSG00000153944	MSI2	musashi RNA binding protein 2	Cytoplasm	other
0.688	0.00112	ENSG00000174099	MSRB3	methionine sulfoxide reductase B3	Cytoplasm	enzyme
-0.354	0.00156	ENSG00000127989	MTERF1	mitochondrial transcription termination factor 1	Cytoplasm	transcription regulator
0.246	0.00209	ENSG00000103248	MTHFSD	methenyltetrahydrofolate synthetase domain containing	Other	other
-0.342	0.00177	ENSG00000108389	MTMR4	myotubularin related protein 4	Cytoplasm	phosphatase
-0.473	0.00147	ENSG00000139505	MTMR6	myotubularin related protein 6	Cytoplasm	phosphatase
-0.513	0.00158	ENSG00000003987	MTMR7	myotubularin related protein 7	Cytoplasm	phosphatase
-0.458	0.00169	ENSG00000104643	MTMR9	myotubularin related protein 9	Cytoplasm	phosphatase
0.627	0.0021	ENSG00000132613	MTSS2	MTSS I-BAR domain containing 2	Plasma Membrane	other
0.708	0.000132	ENSG00000013364	MVP	major vault protein	Nucleus	other
1.292	1.28e-05	ENSG00000157601	MX1	MX dynamin like GTPase 1	Cytoplasm	enzyme
0.868	0.00236	ENSG00000120279	MYCT1	MYC target 1	Nucleus	other
-1.036	0.00229	ENSG00000092054	MYH7	myosin heavy chain 7	Cytoplasm	enzyme
0.619	0.00011	ENSG00000197879	MYO1C	myosin IC	Cytoplasm	enzyme
-0.6	0.00151	ENSG00000197535	MYO5A	myosin VA	Cytoplasm	enzyme
0.676	0.00156	ENSG00000138119	MYOF	myoferlin	Nucleus	other
-0.61	0.000743	ENSG00000204899	MZT1	mitotic spindle organizing protein 1	Cytoplasm	other
-0.408	0.000103	ENSG00000102452	NALCN	sodium leak channel, non-selective	Plasma Membrane	ion channel
-0.781	0.00267	ENSG00000186310	NAP1L3	nucleosome assembly protein 1 like 3	Nucleus	other
-0.807	0.0017	ENSG00000177432	NAP1L5	nucleosome assembly protein 1 like 5	Other	other
-0.997	0.00209	ENSG00000125814	NAPB	NSF attachment protein beta	Cytoplasm	transporter
-0.403	0.00149	ENSG00000161048	NAPEPLD	N-acyl phosphatidylethanolamine phospholipase D	Cytoplasm	enzyme
-0.568	0.00196	ENSG00000134265	NAPG	NSF attachment protein gamma	Cytoplasm	transporter
-0.457	0.000185	ENSG00000137513	NARS2	asparaginyl-tRNA synthetase 2, mitochondrial	Cytoplasm	enzyme
0.439	0.000191	ENSG00000166833	NAV2	neuron navigator 2	Nucleus	enzyme
-0.344	0.000735	ENSG00000151779	NBAS	NBAS subunit of NRZ tethering complex	Nucleus	other
-0.674	0.00296	ENSG00000172915	NBEA	neurobeachin	Cytoplasm	other
0.453	0.00334	ENSG00000160796	NBEAL2	neurobeachin like 2	Cytoplasm	other
0.549	0.00177	ENSG00000273136	NBPF26	NBPF member 26	Other	other
0.312	0.00254	ENSG00000269713	NBPF9	NBPF member 9	Other	other
0.362	0.00287	ENSG00000010292	NCAPD2	non-SMC condensin I complex subunit D2	Nucleus	other
-0.687	0.000432	ENSG00000111912	NCOA7	nuclear receptor coactivator 7	Nucleus	transcription regulator
-0.597	0.000332	ENSG00000101079	NDRG3	NDRG family member 3	Cytoplasm	other
0.296	0.00275	ENSG00000070614	NDST1	N-deacetylase and N-sulfotransferase 1	Cytoplasm	enzyme
-0.597	0.00012	ENSG00000189043	NDUFA4	NDUFA4 mitochondrial complex associated	Cytoplasm	enzyme
-0.625	0.00017	ENSG00000128609	NDUFA5	NADH:ubiquinone oxidoreductase subunit A5	Cytoplasm	enzyme
-0.564	0.000788	ENSG00000119421	NDUFA8	NADH:ubiquinone oxidoreductase subunit A8	Cytoplasm	enzyme
0.814	0.00114	ENSG00000245532	NEAT1	nuclear paraspeckle assembly transcript 1	Nucleus	other
-1.156	0.000106	ENSG00000123119	NECAB1	N-terminal EF-hand calcium binding protein 1	Cytoplasm	other
-0.781	0.000961	ENSG00000089818	NECAP1	NECAP endocytosis associated 1	Plasma Membrane	other
0.376	0.00218	ENSG00000157191	NECAP2	NECAP endocytosis associated 2	Cytoplasm	other
0.594	0.000596	ENSG00000130202	NECTIN2	nectin cell adhesion molecule 2	Plasma Membrane	transmembrane receptor
-1.237	0.00224	ENSG00000277586	NEFL	neurofilament light chain	Cytoplasm	other
-1.016	0.00176	ENSG00000172260	NEGR1	neuronal growth regulator 1	Plasma Membrane	other
0.404	0.00217	ENSG00000119408	NEK6	NIMA related kinase 6	Nucleus	kinase
0.706	0.000675	ENSG00000132688	NES	nestin	Extracellular Space	other
-1.05	0.00226	ENSG00000166342	NETO1	neuropilin and tolloid like 1	Extracellular Space	other
-0.355	0.00203	ENSG00000162139	NEU3	neuraminidase 3	Plasma Membrane	enzyme
-1.389	0.00031	ENSG00000162992	NEUROD1	neuronal differentiation 1	Nucleus	transcription regulator
-1.351	0.00287	ENSG00000178403	NEUROG2	neurogenin 2	Nucleus	transcription regulator
-0.836	0.00238	ENSG00000050030	NEXMIF	neurite extension and migration factor	Nucleus	enzyme
0.709	0.000866	ENSG00000285485	NFATC4	nuclear factor of activated T cells 4	Nucleus	transcription regulator
0.428	0.000672	ENSG00000082641	NFE2L1	NFE2 like bZIP transcription factor 1	Nucleus	transcription regulator
0.519	0.0003	ENSG00000141905	NFIC	nuclear factor I C	Nucleus	transcription regulator
0.493	0.00134	ENSG00000282905	NFKBIB	NFKB inhibitor beta	Nucleus	transcription regulator
0.552	0.000606	ENSG00000109062	NHERF1	NHERF family PDZ scaffold protein 1	Plasma Membrane	transporter
0.826	0.000674	ENSG00000065054	NHERF2	NHERF family PDZ scaffold protein 2	Plasma Membrane	transporter
0.848	0.000239	ENSG00000136830	NIBAN2	niban apoptosis regulator 2	Cytoplasm	transcription regulator
-0.558	0.00148	ENSG00000197885	NKIRAS1	NFKB inhibitor interacting Ras like 1	Other	enzyme
-0.721	0.000854	ENSG00000186416	NKRF	NFKB repressing factor	Nucleus	transcription regulator
-0.522	0.00219	ENSG00000169760	NLGN1	neuroligin 1	Plasma Membrane	transmembrane receptor
0.792	0.000521	ENSG00000140853	NLRC5	NLR family CARD domain containing 5	Cytoplasm	transcription regulator
0.953	0.000583	ENSG00000123609	NMI	N-myc and STAT interactor	Cytoplasm	transcription regulator
-0.839	0.00136	ENSG00000157064	NMNAT2	nicotinamide nucleotide adenylyltransferase 2	Cytoplasm	enzyme
-0.907	0.00219	ENSG00000053438	NNAT	neuronatin	Plasma Membrane	transporter
1.225	0.00194	ENSG00000166741	NNMT	nicotinamide N-methyltransferase	Cytoplasm	enzyme
0.631	2.56e-05	ENSG00000106100	NOD1	nucleotide binding oligomerization domain containing 1	Cytoplasm	other
-0.363	0.00106	ENSG00000101361	NOP56	NOP56 ribonucleoprotein	Nucleus	other
-0.619	0.00135	ENSG00000089250	NOS1	nitric oxide synthase 1	Cytoplasm	enzyme
1.007	0.000947	ENSG00000164867	NOS3	nitric oxide synthase 3	Cytoplasm	enzyme
0.399	0.00338	ENSG00000151322	NPAS3	neuronal PAS domain protein 3	Nucleus	transcription regulator
-0.716	0.00136	ENSG00000156642	NPTN	neuroplastin	Plasma Membrane	other
-0.351	0.00076	ENSG00000180530	NRIP1	nuclear receptor interacting protein 1	Nucleus	transcription regulator
-0.809	0.000195	ENSG00000175352	NRIP3	nuclear receptor interacting protein 3	Other	other
-1.148	0.000502	ENSG00000276262	NSF	N-ethylmaleimide sensitive factor, vesicle fusing ATPase	Cytoplasm	transporter
-0.898	0.000301	ENSG00000170091	NSG2	neuronal vesicle trafficking associated 2	Cytoplasm	other
-0.392	0.00289	ENSG00000185115	NSMCE3	NSE3 homolog, SMC5-SMC6 complex component	Nucleus	other
-0.471	0.0006	ENSG00000167005	NUDT21	nudix hydrolase 21	Nucleus	other
-0.223	0.00113	ENSG00000093000	NUP50	nucleoporin 50	Nucleus	transporter
-0.237	0.00193	ENSG00000139496	NUP58	nucleoporin 58	Nucleus	other
-0.609	0.000438	ENSG00000122584	NXPH1	neurexophilin 1	Extracellular Space	other
-1.505	0.0018	ENSG00000144227	NXPH2	neurexophilin 2	Extracellular Space	other
1.306	0.000378	ENSG00000111335	OAS2	2'-5'-oligoadenylate synthetase 2	Cytoplasm	enzyme
1.518	8.26e-06	ENSG00000111331	OAS3	2'-5'-oligoadenylate synthetase 3	Cytoplasm	enzyme
-0.513	0.00299	ENSG00000065154	OAT	ornithine aminotransferase	Cytoplasm	enzyme
-0.302	0.00338	ENSG00000109180	OCIAD1	OCIA domain containing 1	Cytoplasm	other
-0.632	0.00092	ENSG00000138430	OLA1	Obg like ATPase 1	Cytoplasm	enzyme
-0.503	0.00257	ENSG00000198836	OPA1	OPA1 mitochondrial dynamin like GTPase	Cytoplasm	enzyme
0.546	0.00327	ENSG00000178814	OPLAH	5-oxoprolinase, ATP-hydrolysing	Cytoplasm	enzyme
0.996	0.000827	ENSG00000221970	OR2A1	olfactory receptor family 2 subfamily A member 1	Plasma Membrane	G-protein coupled receptor
1.202	0.00012	ENSG00000180658	OR2A4	olfactory receptor family 2 subfamily A member 4	Plasma Membrane	other
1.103	0.000791	ENSG00000212807	OR2A42	olfactory receptor family 2 subfamily A member 42	Plasma Membrane	G-protein coupled receptor
-0.401	0.00166	ENSG00000164815	ORC5	origin recognition complex subunit 5	Nucleus	other
1.048	0.000185	ENSG00000140961	OSGIN1	oxidative stress induced growth inhibitor 1	Other	growth factor
0.884	0.000288	ENSG00000145623	OSMR	oncostatin M receptor	Plasma Membrane	transmembrane receptor
0.3	0.00158	ENSG00000154814	OXNAD1	oxidoreductase NAD binding domain containing 1	Cytoplasm	transporter
-0.481	0.00256	ENSG00000151093	OXSM	3-oxoacyl-ACP synthase, mitochondrial	Cytoplasm	kinase
-0.878	0.001	ENSG00000186288	PABPC1L2A	poly(A) binding protein cytoplasmic 1 like 2A	Other	other
-0.838	0.00302	ENSG00000184388	PABPC1L2B	poly(A) binding protein cytoplasmic 1 like 2B	Cytoplasm	other
0.264	0.000201	ENSG00000175115	PACS1	phosphofurin acidic cluster sorting protein 1	Cytoplasm	other
-0.44	0.00123	ENSG00000007168	PAFAH1B1	platelet activating factor acetylhydrolase 1b regulatory subunit 1	Cytoplasm	enzyme
-0.345	0.00307	ENSG00000172239	PAIP1	poly(A) binding protein interacting protein 1	Cytoplasm	translation regulator
-0.431	0.00266	ENSG00000120727	PAIP2	poly(A) binding protein interacting protein 2	Cytoplasm	translation regulator
-1.019	0.000704	ENSG00000077264	PAK3	p21 (RAC1) activated kinase 3	Cytoplasm	kinase
0.395	0.000955	ENSG00000130669	PAK4	p21 (RAC1) activated kinase 4	Cytoplasm	kinase
0.714	0.00235	ENSG00000149090	PAMR1	peptidase domain containing associated with muscle regeneration 1	Extracellular Space	peptidase
0.84	1.09e-05	ENSG00000182752	PAPPA	pappalysin 1	Extracellular Space	peptidase
0.504	0.000428	ENSG00000251136	PARAIL	palmitic acid regulated anti-inflammatory lncRNA	Other	other
0.904	1.87e-06	ENSG00000178685	PARP10	poly(ADP-ribose) polymerase family member 10	Cytoplasm	enzyme
0.952	9.89e-05	ENSG00000059378	PARP12	poly(ADP-ribose) polymerase family member 12	Nucleus	enzyme
0.9	6.88e-05	ENSG00000173193	PARP14	poly(ADP-ribose) polymerase family member 14	Cytoplasm	enzyme
1.043	4.01e-05	ENSG00000138496	PARP9	poly(ADP-ribose) polymerase family member 9	Nucleus	enzyme
0.689	0.000858	ENSG00000163346	PBXIP1	PBX homeobox interacting protein 1	Nucleus	transcription regulator
-1.1	0.000143	ENSG00000165194	PCDH19	protocadherin 19	Extracellular Space	other
-1.25	0.000356	ENSG00000280165	PCDH20	protocadherin 20	Other	other
0.394	0.00165	ENSG00000197479	PCDHB11	protocadherin beta 11	Other	other
0.483	0.00247	ENSG00000253873	PCDHGA11	protocadherin gamma subfamily A, 11	Plasma Membrane	other
1.555	0.0023	ENSG00000124253	PCK1	phosphoenolpyruvate carboxykinase 1	Cytoplasm	kinase
-0.632	0.00258	ENSG00000120265	PCMT1	protein-L-isoaspartate (D-aspartate) O-methyltransferase	Cytoplasm	enzyme
-0.385	5.19e-05	ENSG00000081154	PCNP	PEST proteolytic signal containing nuclear protein	Nucleus	other
0.699	0.00119	ENSG00000106333	PCOLCE	procollagen C-endopeptidase enhancer	Extracellular Space	other
-0.864	0.00113	ENSG00000115252	PDE1A	phosphodiesterase 1A	Cytoplasm	enzyme
0.589	0.000172	ENSG00000120913	PDLIM2	PDZ and LIM domain 2	Cytoplasm	other
0.421	0.00159	ENSG00000196923	PDLIM7	PDZ and LIM domain 7	Cytoplasm	other
-1.069	9.93e-05	ENSG00000242265	PEG10	paternally expressed 10	Nucleus	other
-0.823	0.000371	ENSG00000198300	PEG3	paternally expressed 3	Nucleus	kinase
0.414	0.000143	ENSG00000157911	PEX10	peroxisomal biogenesis factor 10	Cytoplasm	enzyme
-0.862	8.66e-07	ENSG00000101132	PFDN4	prefoldin subunit 4	Cytoplasm	other
0.444	0.00139	ENSG00000270392	PFN1P2	profilin 1 pseudogene 2	Other	other
-0.809	6.03e-05	ENSG00000197121	PGAP1	post-GPI attachment to proteins inositol deacylase 1	Cytoplasm	enzyme
-0.821	0.00117	ENSG00000165152	PGAP4	post-GPI attachment to proteins GalNAc transferase 4	Cytoplasm	enzyme
-0.758	0.000146	ENSG00000101856	PGRMC1	progesterone receptor membrane component 1	Plasma Membrane	transmembrane receptor
-0.382	0.000716	ENSG00000164040	PGRMC2	progesterone receptor membrane component 2	Nucleus	transporter
-0.424	0.00226	ENSG00000106443	PHF14	PHD finger protein 14	Nucleus	other
-0.235	0.00284	ENSG00000156531	PHF6	PHD finger protein 6	Nucleus	transcription regulator
0.559	0.00134	ENSG00000164776	PHKG1	phosphorylase kinase catalytic subunit gamma 1	Cytoplasm	kinase
-0.497	0.00233	ENSG00000153823	PID1	phosphotyrosine interaction domain containing 1	Cytoplasm	other
0.408	0.00189	ENSG00000103335	PIEZO1	piezo type mechanosensitive ion channel component 1 (Er blood group)	Cytoplasm	ion channel
1.104	0.000785	ENSG00000140451	PIF1	PIF1 5'-to-3' DNA helicase	Nucleus	enzyme
-0.385	0.00278	ENSG00000142892	PIGK	phosphatidylinositol glycan anchor biosynthesis class K	Cytoplasm	peptidase
0.514	0.0013	ENSG00000154217	PITPNC1	phosphatidylinositol transfer protein cytoplasmic 1	Cytoplasm	transporter
-0.561	0.00203	ENSG00000181191	PJA1	praja ring finger ubiquitin ligase 1	Cytoplasm	enzyme
-0.69	0.000474	ENSG00000198961	PJA2	praja ring finger ubiquitin ligase 2	Cytoplasm	enzyme
0.856	0.00119	ENSG00000160447	PKN3	protein kinase N3	Nucleus	kinase
0.767	0.000302	ENSG00000161714	PLCD3	phospholipase C delta 3	Cytoplasm	enzyme
-0.696	0.000107	ENSG00000154822	PLCL2	phospholipase C like 2	Cytoplasm	enzyme
0.623	6.25e-05	ENSG00000178209	PLEC	plectin	Cytoplasm	other
1.264	9.65e-06	ENSG00000105559	PLEKHA4	pleckstrin homology domain containing A4	Cytoplasm	other
-0.442	0.00147	ENSG00000115762	PLEKHB2	pleckstrin homology domain containing B2	Other	other
0.487	0.00156	ENSG00000120278	PLEKHG1	pleckstrin homology and RhoGEF domain containing G1	Extracellular Space	other
0.733	0.000501	ENSG00000090924	PLEKHG2	pleckstrin homology and RhoGEF domain containing G2	Cytoplasm	other
0.628	0.00176	ENSG00000152527	PLEKHH2	pleckstrin homology, MyTH4 and FERM domain containing H2	Cytoplasm	other
0.57	1.31e-05	ENSG00000068137	PLEKHH3	pleckstrin homology, MyTH4 and FERM domain containing H3	Extracellular Space	other
-1.091	0.0001	ENSG00000145632	PLK2	polo like kinase 2	Nucleus	kinase
-1.004	0.000567	ENSG00000117600	PLPPR4	phospholipid phosphatase related 4	Plasma Membrane	phosphatase
-0.817	0.00017	ENSG00000117598	PLPPR5	phospholipid phosphatase related 5	Plasma Membrane	other
0.418	0.00171	ENSG00000196576	PLXNB2	plexin B2	Plasma Membrane	transmembrane receptor
-0.716	0.00304	ENSG00000182013	PNMA8A	PNMA family member 8A	Other	other
0.326	0.000774	ENSG00000177666	PNPLA2	patatin like phospholipase domain containing 2	Cytoplasm	enzyme
0.713	0.000859	ENSG00000132000	PODNL1	podocan like 1	Extracellular Space	other
0.704	0.0004	ENSG00000128567	PODXL	podocalyxin like	Plasma Membrane	kinase
0.401	0.00327	ENSG00000170734	POLH	DNA polymerase eta	Nucleus	enzyme
-0.395	0.00182	ENSG00000186184	POLR1D	RNA polymerase I and III subunit D	Nucleus	enzyme
0.603	0.000186	ENSG00000228049	POLR2J2/POLR2J3	RNA polymerase II subunit J2	Other	transcription regulator
0.299	0.00222	ENSG00000214783	POLR2J4	RNA polymerase II subunit J4 (pseudogene)	Other	other
-0.747	1.15e-05	ENSG00000147669	POLR2K	RNA polymerase II, I and III subunit K	Nucleus	enzyme
0.514	0.000912	ENSG00000128262	POM121L9P	POM121 transmembrane nucleoporin like 9, pseudogene	Other	other
-0.31	0.00195	ENSG00000132963	POMP	proteasome maturation protein	Nucleus	other
1.046	7.08e-06	ENSG00000105852	PON3	paraoxonase 3	Extracellular Space	enzyme
-0.357	0.0034	ENSG00000104356	POP1	POP1 homolog, ribonuclease P/MRP subunit	Nucleus	enzyme
-0.797	0.000363	ENSG00000132429	POPDC3	popeye domain containing 3	Other	other
-2.685	0.00105	ENSG00000133110	POSTN	periostin	Extracellular Space	other
0.61	0.00139	ENSG00000214290	POU2AF3	POU class 2 homeobox associating factor 3	Nucleus	transcription regulator
-0.397	0.00012	ENSG00000128059	PPAT	phosphoribosyl pyrophosphate amidotransferase	Cytoplasm	enzyme
0.348	0.000793	ENSG00000288198	PPFIA1	PTPRF interacting protein alpha 1	Plasma Membrane	phosphatase
-1.131	0.000285	ENSG00000175175	PPM1E	protein phosphatase, Mg2+/Mn2+ dependent 1E	Nucleus	phosphatase
0.931	2.16e-05	ENSG00000104881	PPP1R13L	protein phosphatase 1 regulatory subunit 13 like	Nucleus	transcription regulator
0.576	0.000222	ENSG00000173457	PPP1R14B	protein phosphatase 1 regulatory inhibitor subunit 14B	Cytoplasm	phosphatase
-0.401	0.00139	ENSG00000158528	PPP1R9A	protein phosphatase 1 regulatory subunit 9A	Plasma Membrane	other
-0.544	0.00223	ENSG00000113575	PPP2CA	protein phosphatase 2 catalytic subunit alpha	Cytoplasm	phosphatase
-0.656	0.0015	ENSG00000107758	PPP3CB	protein phosphatase 3 catalytic subunit beta	Plasma Membrane	phosphatase
0.413	8.58e-06	ENSG00000120910	PPP3CC	protein phosphatase 3 catalytic subunit gamma	Cytoplasm	phosphatase
-0.78	0.00214	ENSG00000221823	PPP3R1	protein phosphatase 3 regulatory subunit B, alpha	Cytoplasm	phosphatase
-0.869	0.00079	ENSG00000138078	PREPL	prolyl endopeptidase like	Cytoplasm	peptidase
-0.716	0.000163	ENSG00000142875	PRKACB	protein kinase cAMP-activated catalytic subunit beta	Cytoplasm	kinase
-0.4	0.00195	ENSG00000108946	PRKAR1A	protein kinase cAMP-dependent type I regulatory subunit alpha	Cytoplasm	kinase
-0.428	0.0016	ENSG00000163558	PRKCI	protein kinase C iota	Cytoplasm	kinase
-1.738	0.0013	ENSG00000113494	PRLR	prolactin receptor	Plasma Membrane	transmembrane receptor
0.734	0.000651	ENSG00000101000	PROCR	protein C receptor	Plasma Membrane	other
0.814	0.000483	ENSG00000100033	PRODH	proline dehydrogenase 1	Cytoplasm	enzyme
-0.675	0.00159	ENSG00000101911	PRPS2	phosphoribosyl pyrophosphate synthetase 2	Cytoplasm	kinase
-0.879	0.00128	ENSG00000164099	PRSS12	serine protease 12	Extracellular Space	peptidase
0.666	0.00111	ENSG00000166450	PRTG	protogenin	Extracellular Space	other
-0.657	0.00166	ENSG00000156011	PSD3	pleckstrin and Sec7 domain containing 3	Cytoplasm	other
0.65	0.000423	ENSG00000230669	PSMB8	proteasome 20S subunit beta 8	Cytoplasm	peptidase
1.409	0.00145	ENSG00000204540	PSORS1C1	psoriasis susceptibility 1 candidate 1	Other	other
-0.303	0.00293	ENSG00000119314	PTBP3	polypyrimidine tract binding protein 3	Nucleus	other
-0.272	0.00283	ENSG00000171862	PTEN	phosphatase and tensin homolog	Cytoplasm	phosphatase
-0.521	0.000182	ENSG00000237984	PTENP1	phosphatase and tensin homolog pseudogene 1	Cytoplasm	other
-1.5	0.000125	ENSG00000050628	PTGER3	prostaglandin E receptor 3	Plasma Membrane	G-protein coupled receptor
0.929	3.28e-05	ENSG00000184489	PTP4A3	protein tyrosine phosphatase 4A3	Plasma Membrane	phosphatase
0.435	0.00231	ENSG00000070778	PTPN21	protein tyrosine phosphatase non-receptor type 21	Cytoplasm	phosphatase
-0.337	0.00196	ENSG00000152894	PTPRK	protein tyrosine phosphatase receptor type K	Plasma Membrane	phosphatase
-0.883	0.000976	ENSG00000151490	PTPRO	protein tyrosine phosphatase receptor type O	Plasma Membrane	phosphatase
0.596	0.00122	ENSG00000183255	PTTG1IP	PTTG1 interacting protein	Nucleus	other
-1.153	0.000737	ENSG00000157502	PWWP3B	PWWP domain containing 3B	Cytoplasm	other
0.541	0.0031	ENSG00000168994	PXDC1	PX domain containing 1	Other	other
0.669	0.00101	ENSG00000130508	PXDN	peroxidasin	Extracellular Space	enzyme
0.496	0.00112	ENSG00000089159	PXN	paxillin	Cytoplasm	other
0.459	0.00248	ENSG00000103485	QPRT	quinolinate phosphoribosyltransferase	Cytoplasm	enzyme
-0.436	0.00229	ENSG00000103769	RAB11A	RAB11A, member RAS oncogene family	Cytoplasm	enzyme
0.297	0.00303	ENSG00000185236	RAB11B	RAB11B, member RAS oncogene family	Cytoplasm	enzyme
0.644	0.00152	ENSG00000143545	RAB13	RAB13, member RAS oncogene family	Plasma Membrane	enzyme
-0.398	0.000482	ENSG00000124209	RAB22A	RAB22A, member RAS oncogene family	Cytoplasm	enzyme
-1.226	0.000912	ENSG00000041353	RAB27B	RAB27B, member RAS oncogene family	Cytoplasm	enzyme
-0.51	0.0025	ENSG00000104388	RAB2A	RAB2A, member RAS oncogene family	Cytoplasm	enzyme
0.652	0.000307	ENSG00000109113	RAB34	RAB34, member RAS oncogene family	Cytoplasm	enzyme
-1.099	0.00275	ENSG00000169213	RAB3B	RAB3B, member RAS oncogene family	Cytoplasm	enzyme
-1.397	0.000343	ENSG00000152932	RAB3C	RAB3C, member RAS oncogene family	Cytoplasm	enzyme
-0.553	0.000884	ENSG00000175582	RAB6A	RAB6A, member RAS oncogene family	Cytoplasm	enzyme
-0.706	0.00141	ENSG00000233087	RAB6D	RAB6D, member RAS oncogene family	Cytoplasm	other
0.376	7.35e-05	ENSG00000167461	RAB8A	RAB8A, member RAS oncogene family	Plasma Membrane	enzyme
-0.392	0.00301	ENSG00000166128	RAB8B	RAB8B, member RAS oncogene family	Cytoplasm	enzyme
-0.728	0.000307	ENSG00000123570	RAB9B	RAB9B, member RAS oncogene family	Plasma Membrane	enzyme
-0.603	0.000686	ENSG00000152061	RABGAP1L	RAB GTPase activating protein 1 like	Cytoplasm	other
-0.378	0.00309	ENSG00000108384	RAD51C	RAD51 paralog C	Nucleus	enzyme
-0.264	0.00246	ENSG00000170471	RALGAPB	Ral GTPase activating protein non-catalytic subunit beta	Cytoplasm	other
-0.556	0.00135	ENSG00000116191	RALGPS2	Ral GEF with PH domain and SH3 binding motif 2	Other	other
0.978	0.000236	ENSG00000122679	RAMP3	receptor activity modifying protein 3	Plasma Membrane	G-protein coupled receptor
-0.54	0.000478	ENSG00000137040	RANBP6	RAN binding protein 6	Cytoplasm	other
-0.493	0.00104	ENSG00000138698	RAP1GDS1	Rap1 GTPase-GDP dissociation stimulator 1	Cytoplasm	other
-0.489	0.00218	ENSG00000136237	RAPGEF5	Rap guanine nucleotide exchange factor 5	Nucleus	other
0.531	4.29e-05	ENSG00000172819	RARG	retinoic acid receptor gamma	Nucleus	ligand-dependent nuclear receptor
0.616	0.000109	ENSG00000105808	RASA4	RAS p21 protein activator 4	Cytoplasm	other
0.631	0.00011	ENSG00000170667	RASA4B	RAS p21 protein activator 4B	Other	other
-0.702	0.000682	ENSG00000172575	RASGRP1	RAS guanyl releasing protein 1	Cytoplasm	other
1.045	0.000389	ENSG00000103710	RASL12	RAS like family 12	Other	enzyme
0.499	0.00323	ENSG00000107551	RASSF4	Ras association domain family member 4	Other	other
-0.331	0.00316	ENSG00000117222	RBBP5	RB binding protein 5, histone lysine methyltransferase complex subunit	Nucleus	transcription regulator
-0.784	0.00337	ENSG00000078328	RBFOX1	RNA binding fox-1 homolog 1	Cytoplasm	other
-0.521	0.00168	ENSG00000277564	RBFOX2	RNA binding fox-1 homolog 2	Nucleus	transcription regulator
-0.737	0.00171	ENSG00000185272	RBM11	RNA binding motif protein 11	Nucleus	other
-0.231	1.66e-05	ENSG00000244462	RBM12	RNA binding motif protein 12	Nucleus	other
-0.258	0.00187	ENSG00000091009	RBM27	RNA binding motif protein 27	Nucleus	other
0.453	0.00242	ENSG00000132819	RBM38	RNA binding motif protein 38	Nucleus	other
-0.439	0.000139	ENSG00000134597	RBMX2	RNA binding motif protein X-linked 2	Nucleus	other
0.758	9.06e-05	ENSG00000288369	RBP5	retinol binding protein 5	Cytoplasm	transporter
0.748	0.000421	ENSG00000157110	RBPMS	RNA binding protein, mRNA processing factor	Cytoplasm	transcription regulator
-0.218	0.00119	ENSG00000056586	RC3H2	ring finger and CCCH-type domains 2	Plasma Membrane	enzyme
0.358	0.00241	ENSG00000274523	RCC1L	RCC1 like	Cytoplasm	other
-0.442	0.000222	ENSG00000163743	RCHY1	ring finger and CHY zinc finger domain containing 1	Nucleus	enzyme
0.801	0.0029	ENSG00000250295	RDH10-AS1	RDH10 antisense RNA 1	Other	other
-0.777	0.00163	ENSG00000068615	REEP1	receptor accessory protein 1	Cytoplasm	other
0.726	0.00124	ENSG00000104856	RELB	RELB proto-oncogene, NF-kB subunit	Nucleus	transcription regulator
-0.31	0.0012	ENSG00000134444	RELCH	RAB11 binding and LisH domain, coiled-coil and HEAT repeat containing	Cytoplasm	other
-0.833	0.000298	ENSG00000169891	REPS2	RALBP1 associated Eps domain containing 2	Cytoplasm	other
0.217	0.00115	ENSG00000157916	RER1	retention in endoplasmic reticulum sorting receptor 1	Cytoplasm	other
-0.816	0.000737	ENSG00000135002	RFK	riboflavin kinase	Cytoplasm	kinase
0.779	0.00014	ENSG00000111783	RFX4	regulatory factor X4	Nucleus	transcription regulator
0.469	0.00102	ENSG00000224841	RGL2	ral guanine nucleotide dissociation stimulator like 2	Cytoplasm	other
0.693	0.00256	ENSG00000205517	RGL3	ral guanine nucleotide dissociation stimulator like 3	Cytoplasm	other
0.977	1.61e-06	ENSG00000182175	RGMA	repulsive guidance molecule BMP co-receptor a	Plasma Membrane	other
0.416	0.00165	ENSG00000130988	RGN	regucalcin	Nucleus	enzyme
-0.923	0.000951	ENSG00000135824	RGS8	regulator of G protein signaling 8	Cytoplasm	enzyme
0.38	0.0034	ENSG00000100263	RHBDD3	rhomboid domain containing 3	Other	other
-1.19	0.00118	ENSG00000104140	RHOV	ras homolog family member V	Plasma Membrane	enzyme
0.611	0.00197	ENSG00000131941	RHPN2	rhophilin Rho GTPase binding protein 2	Cytoplasm	other
-1.316	1.84e-05	ENSG00000152214	RIT2	Ras like without CAAX 2	Plasma Membrane	enzyme
-0.492	0.000527	ENSG00000133641	RLIG1	RNA 5'-phosphate and 3'-OH ligase 1	Cytoplasm	enzyme
-0.476	0.00227	ENSG00000131263	RLIM	ring finger protein, LIM domain interacting	Nucleus	enzyme
-0.404	1.44e-05	ENSG00000157450	RNF111	ring finger protein 111	Nucleus	enzyme
-0.655	0.00171	ENSG00000170153	RNF150	ring finger protein 150	Other	peptidase
-0.719	1.33e-05	ENSG00000121481	RNF2	ring finger protein 2	Nucleus	transcription regulator
0.427	0.001	ENSG00000173821	RNF213	ring finger protein 213	Cytoplasm	enzyme
0.467	0.000169	ENSG00000105982	RNF32	ring finger protein 32	Cytoplasm	other
-0.408	0.00164	ENSG00000127870	RNF6	ring finger protein 6	Nucleus	transcription regulator
-0.517	0.00176	ENSG00000135119	RNFT2	ring finger protein, transmembrane 2	Other	other
-0.43	0.00021	ENSG00000111880	RNGTT	RNA guanylyltransferase and 5'-phosphatase	Nucleus	phosphatase
-0.39	0.00116	ENSG00000169855	ROBO1	roundabout guidance receptor 1	Plasma Membrane	transmembrane receptor
0.321	0.000877	ENSG00000067900	ROCK1	Rho associated coiled-coil containing protein kinase 1	Cytoplasm	kinase
0.682	0.0017	ENSG00000149489	ROM1	retinal outer segment membrane protein 1	Plasma Membrane	other
0.468	0.000836	ENSG00000245534	RORA-AS1	RORA antisense RNA 1	Other	other
0.653	5.17e-05	ENSG00000156313	RPGR	retinitis pigmentosa GTPase regulator	Cytoplasm	other
-0.413	0.000359	ENSG00000174748	RPL15	ribosomal protein L15	Cytoplasm	other
-0.408	0.00332	ENSG00000122026	RPL21	ribosomal protein L21	Cytoplasm	other
-0.442	0.000217	ENSG00000071082	RPL31	ribosomal protein L31	Cytoplasm	other
-0.587	0.001	ENSG00000198918	RPL39	ribosomal protein L39	Cytoplasm	other
-0.323	0.00241	ENSG00000089009	RPL6	ribosomal protein L6	Cytoplasm	other
-0.438	0.00191	ENSG00000147604	RPL7	ribosomal protein L7	Nucleus	transcription regulator
0.598	0.00134	ENSG00000126458	RRAS	RAS related	Cytoplasm	enzyme
-0.34	0.000806	ENSG00000067533	RRP15	ribosomal RNA processing 15 homolog	Nucleus	other
-0.533	0.0015	ENSG00000137876	RSL24D1	ribosomal L24 domain containing 1	Nucleus	other
-0.393	0.000511	ENSG00000115310	RTN4	reticulon 4	Cytoplasm	other
-0.349	0.00313	ENSG00000018189	RUFY3	RUN and FYVE domain containing 3	Plasma Membrane	other
0.632	0.000245	ENSG00000198838	RYR3	ryanodine receptor 3	Plasma Membrane	ion channel
0.615	0.000206	ENSG00000188643	S100A16	S100 calcium binding protein A16	Nucleus	other
0.643	0.000227	ENSG00000213694	S1PR3	sphingosine-1-phosphate receptor 3	Plasma Membrane	G-protein coupled receptor
-0.617	0.00195	ENSG00000177570	SAMD12	sterile alpha motif domain containing 12	Other	other
0.852	0.00257	ENSG00000177409	SAMD9L	sterile alpha motif domain containing 9 like	Extracellular Space	other
-0.369	0.00175	ENSG00000162929	SANBR	SANT and BTB domain regulator of CSR	Other	other
-0.614	0.00176	ENSG00000173611	SCAI	suppressor of cancer cell invasion	Nucleus	transcription regulator
0.366	0.00277	ENSG00000227500	SCAMP4	secretory carrier membrane protein 4	Cytoplasm	other
0.848	0.000259	ENSG00000168077	SCARA3	scavenger receptor class A member 3	Plasma Membrane	transmembrane receptor
0.738	0.000161	ENSG00000074660	SCARF1	scavenger receptor class F member 1	Plasma Membrane	transmembrane receptor
-1.065	0.000487	ENSG00000281931	SCG5	secretogranin V	Extracellular Space	other
0.483	0.00275	ENSG00000205209	SCGB2B2	secretoglobin family 2B member 2	Other	other
-0.969	0.00198	ENSG00000136531	SCN2A	sodium voltage-gated channel alpha subunit 2	Plasma Membrane	ion channel
-0.57	0.000985	ENSG00000153130	SCOC	short coiled-coil protein	Cytoplasm	other
-0.301	0.00294	ENSG00000136021	SCYL2	SCY1 like pseudokinase 2	Cytoplasm	other
-0.602	0.000666	ENSG00000085415	SEH1L	SEH1 like nucleoporin	Cytoplasm	transporter
-0.632	0.000545	ENSG00000138018	SELENOI	selenoprotein I	Cytoplasm	enzyme
0.425	0.00134	ENSG00000162430	SELENON	selenoprotein N	Cytoplasm	other
0.47	0.000116	ENSG00000185033	SEMA4B	semaphorin 4B	Plasma Membrane	other
-0.8	0.00258	ENSG00000112902	SEMA5A	semaphorin 5A	Plasma Membrane	transmembrane receptor
1.16	5.95e-05	ENSG00000254703	SENCR		Other	other
0.54	7.25e-05	ENSG00000282302	SEPTIN9	septin 9	Cytoplasm	enzyme
-0.386	0.00258	ENSG00000122335	SERAC1	serine active site containing 1	Extracellular Space	other
-0.466	0.00178	ENSG00000111897	SERINC1	serine incorporator 1	Plasma Membrane	transporter
-1.455	0.000131	ENSG00000180440	SERTM1	serine rich and transmembrane domain containing 1	Other	other
0.689	0.00094	ENSG00000133661	SFTPD	surfactant protein D	Extracellular Space	other
0.607	0.00152	ENSG00000144040	SFXN5	sideroflexin 5	Cytoplasm	transporter
-0.587	0.00111	ENSG00000118473	SGIP1	SH3GL interacting endocytic adaptor 1	Cytoplasm	other
0.787	0.000171	ENSG00000087266	SH3BP2	SH3 domain binding protein 2	Cytoplasm	other
-0.492	0.00026	ENSG00000147010	SH3KBP1	SH3 domain containing kinase binding protein 1	Cytoplasm	other
0.5	0.00126	ENSG00000174705	SH3PXD2B	SH3 and PX domains 2B	Cytoplasm	other
0.323	0.000594	ENSG00000179526	SHARPIN	SHANK associated RH domain interactor	Plasma Membrane	other
0.74	0.00292	ENSG00000169291	SHE	Src homology 2 domain containing E	Cytoplasm	other
0.395	0.000729	ENSG00000164054	SHISA5	shisa family member 5	Nucleus	other
-0.88	0.00194	ENSG00000237515	SHISA9	shisa family member 9	Plasma Membrane	other
-0.406	0.000809	ENSG00000108061	SHOC2	SHOC2 leucine rich repeat scaffold protein	Cytoplasm	other
1.566	0.000766	ENSG00000088827	SIGLEC1	sialic acid binding Ig like lectin 1	Plasma Membrane	other
-0.598	0.00231	ENSG00000089163	SIRT4	sirtuin 4	Cytoplasm	enzyme
0.524	0.000221	ENSG00000124067	SLC12A4	solute carrier family 12 member 4	Plasma Membrane	transporter
-0.507	0.00127	ENSG00000163053	SLC16A14	solute carrier family 16 member 14	Other	other
-0.638	0.00239	ENSG00000118596	SLC16A7	solute carrier family 16 member 7	Plasma Membrane	transporter
0.941	6.9e-05	ENSG00000135917	SLC19A3	solute carrier family 19 member 3	Plasma Membrane	transporter
-0.443	0.000914	ENSG00000075303	SLC25A40	solute carrier family 25 member 40	Cytoplasm	transporter
-0.569	0.000509	ENSG00000164209	SLC25A46	solute carrier family 25 member 46	Cytoplasm	other
0.674	0.00111	ENSG00000170615	SLC26A5	solute carrier family 26 member 5	Plasma Membrane	transporter
-0.942	0.00115	ENSG00000151229	SLC2A13	solute carrier family 2 member 13	Plasma Membrane	transporter
0.438	0.00263	ENSG00000125520	SLC2A4RG	SLC2A4 regulator	Cytoplasm	transcription regulator
-0.357	0.000819	ENSG00000104154	SLC30A4	solute carrier family 30 member 4	Cytoplasm	transporter
0.31	0.00107	ENSG00000080189	SLC35C2	solute carrier family 35 member C2	Cytoplasm	transporter
0.293	0.00279	ENSG00000213699	SLC35F6	solute carrier family 35 member F6	Cytoplasm	other
0.28	0.00298	ENSG00000157637	SLC38A10	solute carrier family 38 member 10	Cytoplasm	other
0.829	0.000341	ENSG00000188338	SLC38A3	solute carrier family 38 member 3	Plasma Membrane	transporter
0.445	0.00289	ENSG00000143570	SLC39A1	solute carrier family 39 member 1	Plasma Membrane	transporter
-0.329	0.000414	ENSG00000141424	SLC39A6	solute carrier family 39 member 6	Plasma Membrane	transporter
-0.981	0.00317	ENSG00000144290	SLC4A10	solute carrier family 4 member 10	Plasma Membrane	transporter
0.686	0.00241	ENSG00000088836	SLC4A11	solute carrier family 4 member 11	Plasma Membrane	transporter
-0.632	0.00211	ENSG00000050438	SLC4A8	solute carrier family 4 member 8	Plasma Membrane	transporter
1.119	0.00109	ENSG00000186198	SLC51B	SLC51 subunit beta	Plasma Membrane	transporter
1.004	0.00325	ENSG00000101276	SLC52A3	solute carrier family 52 member 3	Plasma Membrane	transporter
0.771	0.000189	ENSG00000138074	SLC5A6	solute carrier family 5 member 6	Plasma Membrane	transporter
-0.768	0.00121	ENSG00000072041	SLC6A15	solute carrier family 6 member 15	Plasma Membrane	transporter
-0.945	0.00197	ENSG00000013293	SLC7A14	solute carrier family 7 member 14	Cytoplasm	ion channel
-0.828	0.000109	ENSG00000183023	SLC8A1	solute carrier family 8 member A1	Plasma Membrane	transporter
0.354	0.00278	ENSG00000197818	SLC9A8	solute carrier family 9 member A8	Cytoplasm	transporter
1.022	0.00197	ENSG00000101187	SLCO4A1	solute carrier organic anion transporter family member 4A1	Plasma Membrane	transporter
1.148	0.000406	ENSG00000232803	SLCO4A1-AS1	SLCO4A1 antisense RNA 1	Other	other
0.658	0.0026	ENSG00000172123	SLFN12	schlafen family member 12	Other	enzyme
0.859	0.00236	ENSG00000154760	SLFN13	schlafen family member 13	Cytoplasm	enzyme
-0.761	0.00114	ENSG00000145147	SLIT2	slit guidance ligand 2	Extracellular Space	other
-0.975	0.000923	ENSG00000179542	SLITRK4	SLIT and NTRK like family member 4	Extracellular Space	other
-0.448	0.00122	ENSG00000224531	SMIM13	small integral membrane protein 13	Other	other
0.779	0.000665	ENSG00000256235	SMIM3	small integral membrane protein 3	Other	ion channel
0.287	0.00258	ENSG00000214046	SMIM7	small integral membrane protein 7	Other	other
0.732	0.00107	ENSG00000128602	SMO	smoothened, frizzled class receptor	Plasma Membrane	G-protein coupled receptor
0.67	1.94e-05	ENSG00000088826	SMOX	spermine oxidase	Cytoplasm	enzyme
1.034	1.07e-06	ENSG00000214872	SMTNL1	smoothelin like 1	Cytoplasm	other
-1.09	0.00276	ENSG00000132639	SNAP25	synaptosome associated protein 25	Plasma Membrane	transporter
-0.543	0.00117	ENSG00000212464	SNORA12	small nucleolar RNA, H/ACA box 12	Other	other
-1.068	0.0012	ENSG00000201672	SNORD113-4	small nucleolar RNA, C/D box 113-4	Other	other
-1.442	0.0008	ENSG00000201899	SNORD114-24	small nucleolar RNA, C/D box 114-24	Other	other
-1.488	0.000132	ENSG00000202261	SNORD115-44	small nucleolar RNA, C/D box 115-44	Other	other
0.805	0.00234	ENSG00000281000	SNORD3D	small nucleolar RNA, C/D box 3D	Other	other
-0.601	2.6e-06	ENSG00000124380	SNRNP27	small nuclear ribonucleoprotein U4/U6.U5 subunit 27	Nucleus	other
-0.437	7.04e-05	ENSG00000100028	SNRPD3	small nuclear ribonucleoprotein D3 polypeptide	Nucleus	other
0.608	0.000356	ENSG00000101400	SNTA1	syntrophin alpha 1	Plasma Membrane	other
-0.855	0.0008	ENSG00000273173	SNURF	SNRPN upstream open reading frame	Nucleus	other
-1.03	0.000531	ENSG00000086300	SNX10	sorting nexin 10	Cytoplasm	transporter
0.359	0.000122	ENSG00000124104	SNX21	sorting nexin family member 21	Cytoplasm	transporter
-0.468	0.00134	ENSG00000112335	SNX3	sorting nexin 3	Cytoplasm	transporter
0.523	0.0015	ENSG00000173548	SNX33	sorting nexin 33	Cytoplasm	other
0.938	0.000161	ENSG00000109610	SOD3	superoxide dismutase 3	Extracellular Space	enzyme
0.604	6.07e-05	ENSG00000120896	SORBS3	sorbin and SH3 domain containing 3	Cytoplasm	other
0.501	0.00117	ENSG00000198142	SOWAHC	sosondowah ankyrin repeat domain family member C	Nucleus	transcription regulator
0.572	0.000729	ENSG00000143842	SOX13	SRY-box transcription factor 13	Nucleus	transcription regulator
0.629	0.00308	ENSG00000079263	SP140	SP140 nuclear body protein	Nucleus	other
-0.257	7.41e-05	ENSG00000021574	SPAST	spastin	Nucleus	enzyme
0.612	0.00334	ENSG00000227213	SPATA13-AS1	SPATA13 antisense RNA 1	Other	other
0.624	0.00262	ENSG00000186583	SPATC1	spermatogenesis and centriole associated 1	Cytoplasm	other
0.397	0.00171	ENSG00000205482	SPDYE18	speedy/RINGO cell cycle regulator family member E18	Other	other
1.204	5.68e-05	ENSG00000176170	SPHK1	sphingosine kinase 1	Cytoplasm	kinase
-1.493	2.06e-05	ENSG00000153820	SPHKAP	SPHK1 interactor, AKAP domain containing	Cytoplasm	other
-0.451	0.00167	ENSG00000106723	SPIN1	spindlin 1	Nucleus	other
0.321	0.00168	ENSG00000169682	SPNS1	SPNS lysolipid transporter 1, lysophospholipid	Cytoplasm	transporter
0.377	0.00222	ENSG00000005206	SPPL2B	signal peptide peptidase like 2B	Plasma Membrane	peptidase
0.973	0.000348	ENSG00000183888	SRARP	steroid receptor associated and regulated protein	Other	other
-0.399	0.00255	ENSG00000145545	SRD5A1	steroid 5 alpha-reductase 1	Cytoplasm	enzyme
-0.384	0.000556	ENSG00000135250	SRPK2	SRSF protein kinase 2	Nucleus	kinase
-0.317	0.00066	ENSG00000115875	SRSF7	serine and arginine rich splicing factor 7	Nucleus	other
-0.969	0.00171	ENSG00000117069	ST6GALNAC5	ST6 N-acetylgalactosaminide alpha-2,6-sialyltransferase 5	Cytoplasm	enzyme
-0.969	0.00134	ENSG00000177511	ST8SIA3	ST8 alpha-N-acetyl-neuraminide alpha-2,8-sialyltransferase 3	Cytoplasm	enzyme
0.493	0.00178	ENSG00000168610	STAT3	signal transducer and activator of transcription 3	Nucleus	transcription regulator
0.522	0.00289	ENSG00000169302	STK32A	serine/threonine kinase 32A	Other	kinase
-0.436	0.003	ENSG00000198648	STK39	serine/threonine kinase 39	Nucleus	kinase
-1.355	0.0031	ENSG00000104435	STMN2	stathmin 2	Plasma Membrane	other
-0.493	0.000944	ENSG00000173320	STOX2	storkhead box 2	Other	other
-0.591	0.00285	ENSG00000101846	STS	steroid sulfatase	Cytoplasm	enzyme
-0.809	0.000186	ENSG00000113387	SUB1	SUB1 regulator of transcription	Nucleus	transcription regulator
0.635	0.000981	ENSG00000241316	SUCLG2-DT	SUCLG2 divergent transcript	Other	other
1.134	0.00132	ENSG00000196228	SULT1C3	sulfotransferase family 1C member 3	Cytoplasm	enzyme
-0.966	0.00202	ENSG00000130540	SULT4A1	sulfotransferase family 4A member 1	Cytoplasm	enzyme
-0.484	0.000597	ENSG00000116030	SUMO1	small ubiquitin like modifier 1	Nucleus	enzyme
-0.475	0.000212	ENSG00000188612	SUMO2	small ubiquitin like modifier 2	Nucleus	enzyme
-0.861	0.00213	ENSG00000143502	SUSD4	sushi domain containing 4	Plasma Membrane	other
0.379	0.00236	ENSG00000197321	SVIL	supervillin	Plasma Membrane	other
-0.48	0.00186	ENSG00000198168	SVIP	small VCP interacting protein	Cytoplasm	other
0.671	0.000694	ENSG00000105137	SYDE1	synapse defective Rho GTPase homolog 1	Cytoplasm	other
0.703	0.00103	ENSG00000162520	SYNC	syncoilin, intermediate filament protein	Cytoplasm	other
0.606	0.00192	ENSG00000054654	SYNE2	spectrin repeat containing nuclear envelope protein 2	Nucleus	other
-0.771	0.00268	ENSG00000159082	SYNJ1	synaptojanin 1	Cytoplasm	phosphatase
0.667	0.00288	ENSG00000182253	SYNM	synemin	Cytoplasm	other
-0.912	0.00224	ENSG00000139973	SYT16	synaptotagmin 16	Other	transporter
-1.336	0.000446	ENSG00000132872	SYT4	synaptotagmin 4	Cytoplasm	transporter
-0.504	0.00051	ENSG00000115353	TACR1	tachykinin receptor 1	Plasma Membrane	G-protein coupled receptor
0.788	2.85e-05	ENSG00000224748	TAP1	transporter 1, ATP binding cassette subfamily B member	Cytoplasm	transporter
0.321	0.000173	ENSG00000206208	TAPBP	TAP binding protein	Cytoplasm	transporter
-0.549	9.84e-06	ENSG00000156787	TBC1D31	TBC1 domain family member 31	Cytoplasm	other
-0.516	0.0023	ENSG00000109436	TBC1D9	TBC1 domain family member 9	Plasma Membrane	other
0.599	0.00271	ENSG00000006638	TBXA2R	thromboxane A2 receptor	Plasma Membrane	G-protein coupled receptor
-0.479	0.00289	ENSG00000198420	TCAF1	TRPM8 channel associated factor 1	Plasma Membrane	other
0.679	0.000566	ENSG00000204219	TCEA3	transcription elongation factor A3	Nucleus	transcription regulator
-0.56	0.00109	ENSG00000204065	TCEAL5	transcription elongation factor A like 5	Other	other
-0.734	0.000239	ENSG00000182916	TCEAL7	transcription elongation factor A like 7	Nucleus	transcription regulator
-0.304	0.00235	ENSG00000100207	TCF20	transcription factor 20	Nucleus	transcription regulator
0.481	0.003	ENSG00000071564	TCF3	transcription factor 3	Nucleus	transcription regulator
0.316	0.00206	ENSG00000081059	TCF7	transcription factor 7	Nucleus	transcription regulator
0.44	0.00123	ENSG00000148737	TCF7L2	transcription factor 7 like 2	Nucleus	transcription regulator
0.603	0.00272	ENSG00000185339	TCN2	transcobalamin 2	Extracellular Space	transporter
-0.49	0.00182	ENSG00000120438	TCP1	t-complex 1	Cytoplasm	other
1.071	0.00103	ENSG00000154316	TDH	L-threonine dehydrogenase (pseudogene)	Cytoplasm	other
0.884	0.000268	ENSG00000163239	TDRD10	tudor domain containing 10	Other	other
0.559	0.00184	ENSG00000007866	TEAD3	TEA domain transcription factor 3	Nucleus	transcription regulator
-0.29	0.000516	ENSG00000108064	TFAM	transcription factor A, mitochondrial	Cytoplasm	transcription regulator
0.329	0.000982	ENSG00000068323	TFE3	transcription factor binding to IGHM enhancer 3	Nucleus	transcription regulator
0.639	0.00168	ENSG00000105329	TGFB1	transforming growth factor beta 1	Extracellular Space	growth factor
0.548	0.00198	ENSG00000118707	TGIF2	TGFB induced factor homeobox 2	Nucleus	transcription regulator
1.051	9.77e-05	ENSG00000198959	TGM2	transglutaminase 2	Cytoplasm	enzyme
-0.339	0.000511	ENSG00000177683	THAP5	THAP domain containing 5	Nucleus	transcription regulator
0.351	0.0033	ENSG00000161277	THAP8	THAP domain containing 8	Other	other
-0.545	0.00247	ENSG00000156299	TIAM1	TIAM Rac1 associated GEF 1	Cytoplasm	other
0.825	0.000655	ENSG00000140534	TICRR	TOPBP1 interacting checkpoint and replication regulator	Nucleus	other
-0.364	0.00327	ENSG00000180346	TIGD2	tigger transposable element derived 2	Other	other
-0.33	0.00168	ENSG00000100575	TIMM9	translocase of inner mitochondrial membrane 9	Cytoplasm	transporter
0.91	0.00124	ENSG00000142910	TINAGL1	tubulointerstitial nephritis antigen like 1	Extracellular Space	transporter
0.442	0.000839	ENSG00000075131	TIPIN	TIMELESS interacting protein	Nucleus	other
-0.504	0.00257	ENSG00000143155	TIPRL	TOR signaling pathway regulator	Cytoplasm	other
0.688	0.00194	ENSG00000119139	TJP2	tight junction protein 2	Plasma Membrane	kinase
0.832	0.000179	ENSG00000185561	TLCD2	TLC domain containing 2	Plasma Membrane	other
-0.707	0.000275	ENSG00000095587	TLL2	tolloid like 2	Extracellular Space	peptidase
-0.507	0.00329	ENSG00000169490	TM2D2	TM2 domain containing 2	Extracellular Space	other
-0.485	0.00268	ENSG00000184277	TM2D3	TM2 domain containing 3	Plasma Membrane	other
0.312	0.00282	ENSG00000285465	TM9SF1	transmembrane 9 superfamily member 1	Plasma Membrane	transporter
0.555	0.00185	ENSG00000135926	TMBIM1	transmembrane BAX inhibitor motif containing 1	Cytoplasm	other
-0.275	0.000252	ENSG00000172765	TMCC1	transmembrane and coiled-coil domain family 1	Cytoplasm	other
0.37	0.00187	ENSG00000109066	TMEM104	transmembrane protein 104	Other	transporter
-0.643	0.00237	ENSG00000096092	TMEM14A	transmembrane protein 14A	Cytoplasm	other
-0.634	0.00322	ENSG00000163449	TMEM169	transmembrane protein 169	Other	other
0.38	0.00267	ENSG00000166822	TMEM170A	transmembrane protein 170A	Other	other
-0.546	0.00164	ENSG00000163444	TMEM183A	transmembrane protein 183A	Other	other
-0.459	0.00169	ENSG00000184857	TMEM186	transmembrane protein 186	Cytoplasm	other
0.878	0.00272	ENSG00000263400	TMEM220-AS1	TMEM220 antisense RNA 1	Other	other
-0.373	0.000984	ENSG00000151135	TMEM263	transmembrane protein 263	Other	other
0.369	0.00245	ENSG00000281991	TMEM265	transmembrane protein 265	Other	other
-0.399	0.00292	ENSG00000112697	TMEM30A	transmembrane protein 30A	Cytoplasm	transporter
-1.232	3.12e-05	ENSG00000126950	TMEM35A	transmembrane protein 35A	Cytoplasm	other
-0.568	0.00302	ENSG00000175606	TMEM70	transmembrane protein 70	Cytoplasm	other
0.421	0.000619	ENSG00000164897	TMUB1	transmembrane and ubiquitin like domain containing 1	Extracellular Space	other
0.614	0.00035	ENSG00000120889	TNFRSF10B	TNF receptor superfamily member 10b	Plasma Membrane	transmembrane receptor
0.657	0.00122	ENSG00000067182	TNFRSF1A	TNF receptor superfamily member 1A	Plasma Membrane	transmembrane receptor
0.461	0.00271	ENSG00000161955	TNFSF13	TNF superfamily member 13	Extracellular Space	cytokine
0.315	0.000165	ENSG00000145901	TNIP1	TNFAIP3 interacting protein 1	Nucleus	other
-0.247	0.000733	ENSG00000285372	TNKS	tankyrase	Nucleus	enzyme
0.389	0.00156	ENSG00000149115	TNKS1BP1	tankyrase 1 binding protein 1	Nucleus	other
1.224	0.000943	ENSG00000000005	TNMD	tenomodulin	Plasma Membrane	other
0.665	0.000272	ENSG00000229341	TNXB	tenascin XB	Extracellular Space	other
-0.329	0.00138	ENSG00000198718	TOGARAM1	TOG array regulator of axonemal microtubules 1	Extracellular Space	other
-0.645	0.000634	ENSG00000173726	TOMM20	translocase of outer mitochondrial membrane 20	Cytoplasm	transporter
-0.453	0.00309	ENSG00000154174	TOMM70	translocase of outer mitochondrial membrane 70	Cytoplasm	transporter
0.649	0.000572	ENSG00000198113	TOR4A	torsin family 4 member A	Other	other
0.411	0.00336	ENSG00000167543	TP53I13	tumor protein p53 inducible protein 13	Cytoplasm	other
-0.731	0.000189	ENSG00000076554	TPD52	tumor protein D52	Cytoplasm	other
0.604	0.000393	ENSG00000128294	TPST2	tyrosylprotein sulfotransferase 2	Cytoplasm	enzyme
-0.396	0.00266	ENSG00000133112	TPT1	tumor protein, translationally-controlled 1	Cytoplasm	other
-0.345	0.00146	ENSG00000054116	TRAPPC3	trafficking protein particle complex subunit 3	Cytoplasm	other
-0.549	0.000414	ENSG00000182400	TRAPPC6B	trafficking protein particle complex subunit 6B	Cytoplasm	other
0.535	0.000267	ENSG00000213689	TREX1	three prime repair exonuclease 1	Nucleus	enzyme
-1.655	0.000269	ENSG00000174417	TRHR	thyrotropin releasing hormone receptor	Plasma Membrane	G-protein coupled receptor
0.472	0.000266	ENSG00000106785	TRIM14	tripartite motif containing 14	Cytoplasm	enzyme
0.537	0.00112	ENSG00000108448	TRIM16L	tripartite motif containing 16 like (pseudogene)	Other	other
-0.417	0.00216	ENSG00000113595	TRIM23	tripartite motif containing 23	Nucleus	enzyme
-0.553	0.000199	ENSG00000119401	TRIM32	tripartite motif containing 32	Nucleus	transcription regulator
-0.23	0.003	ENSG00000197323	TRIM33	tripartite motif containing 33	Nucleus	transcription regulator
-0.949	0.000464	ENSG00000152503	TRIM36	tripartite motif containing 36	Cytoplasm	enzyme
-0.302	0.00061	ENSG00000166326	TRIM44	tripartite motif containing 44	Cytoplasm	other
0.795	0.000415	ENSG00000132481	TRIM47	tripartite motif containing 47	Cytoplasm	enzyme
0.734	0.000264	ENSG00000132256	TRIM5	tripartite motif containing 5	Cytoplasm	enzyme
0.716	0.000296	ENSG00000169871	TRIM56	tripartite motif containing 56	Cytoplasm	enzyme
0.51	0.0016	ENSG00000100106	TRIOBP	TRIO and F-actin binding protein	Nucleus	other
-0.366	0.00246	ENSG00000205133	TRIQK	triple QxxK/R motif containing	Cytoplasm	other
-0.597	0.000956	ENSG00000174173	TRMT10C	tRNA methyltransferase 10C, mitochondrial RNase P subunit	Cytoplasm	enzyme
-0.409	0.000232	ENSG00000126814	TRMT5	tRNA methyltransferase 5	Cytoplasm	other
-1.055	0.000141	ENSG00000133107	TRPC4	transient receptor potential cation channel subfamily C member 4	Plasma Membrane	ion channel
0.539	0.000252	ENSG00000130529	TRPM4	transient receptor potential cation channel subfamily M member 4	Plasma Membrane	ion channel
-0.598	0.00152	ENSG00000165832	TRUB1	TruB pseudouridine synthase family member 1	Other	enzyme
0.622	0.00214	ENSG00000166925	TSC22D4	TSC22 domain family member 4	Nucleus	transcription regulator
0.74	0.00206	ENSG00000182704	TSKU	tsukushi, small leucine rich proteoglycan	Extracellular Space	other
-1.131	0.000258	ENSG00000106537	TSPAN13	tetraspanin 13	Plasma Membrane	other
-0.799	0.000719	ENSG00000189241	TSPYL1	TSPY like 1	Nucleus	other
-0.727	0.00111	ENSG00000187189	TSPYL4	TSPY like 4	Nucleus	other
-0.33	0.00125	ENSG00000136319	TTC5	tetratricopeptide repeat domain 5	Nucleus	other
0.447	0.00151	ENSG00000167614	TTYH1	tweety family member 1	Plasma Membrane	ion channel
-0.45	0.00238	ENSG00000277149	TYW1B	tRNA-yW synthesizing protein 1 homolog B	Other	other
-0.23	0.000252	ENSG00000126261	UBA2	ubiquitin like modifier activating enzyme 2	Cytoplasm	enzyme
-0.517	0.00107	ENSG00000170315	UBB	ubiquitin B	Cytoplasm	enzyme
-0.423	0.00156	ENSG00000119048	UBE2B	ubiquitin conjugating enzyme E2 B	Cytoplasm	enzyme
-0.52	9.28e-05	ENSG00000072401	UBE2D1	ubiquitin conjugating enzyme E2 D1	Cytoplasm	enzyme
-0.29	0.00189	ENSG00000109332	UBE2D3	ubiquitin conjugating enzyme E2 D3	Cytoplasm	enzyme
-0.419	0.0002	ENSG00000184182	UBE2F	ubiquitin conjugating enzyme E2 F (putative)	Cytoplasm	enzyme
-0.54	0.000564	ENSG00000078140	UBE2K	ubiquitin conjugating enzyme E2 K	Cytoplasm	transcription regulator
-0.612	0.000572	ENSG00000177889	UBE2N	ubiquitin conjugating enzyme E2 N	Cytoplasm	enzyme
-0.921	0.00123	ENSG00000215218	UBE2QL1	ubiquitin conjugating enzyme E2 QL1	Nucleus	enzyme
-0.541	0.00131	ENSG00000169139	UBE2V2	ubiquitin conjugating enzyme E2 V2	Cytoplasm	enzyme
-0.379	0.00211	ENSG00000104343	UBE2W	ubiquitin conjugating enzyme E2 W	Nucleus	enzyme
-0.486	0.00202	ENSG00000164332	UBLCP1	ubiquitin like domain containing CTD phosphatase 1	Nucleus	phosphatase
-0.408	0.00183	ENSG00000135018	UBQLN1	ubiquilin 1	Cytoplasm	other
-0.489	0.00247	ENSG00000188021	UBQLN2	ubiquilin 2	Nucleus	other
0.991	0.00211	ENSG00000175520	UBQLN3	ubiquilin 3	Extracellular Space	other
-0.284	0.00288	ENSG00000159459	UBR1	ubiquitin protein ligase E3 component n-recognin 1	Cytoplasm	enzyme
0.46	0.00333	ENSG00000165886	UBTD1	ubiquitin domain containing 1	Other	other
-0.38	0.000649	ENSG00000215114	UBXN2B	UBX domain protein 2B	Cytoplasm	other
-0.882	0.00169	ENSG00000154277	UCHL1	ubiquitin C-terminal hydrolase L1	Cytoplasm	peptidase
0.256	0.00284	ENSG00000059145	UNKL	unk like zinc finger	Cytoplasm	enzyme
1.482	4.23e-06	ENSG00000100024	UPB1	beta-ureidopropionase 1	Cytoplasm	enzyme
0.654	0.000438	ENSG00000267368	UPK3BL1	uroplakin 3B like 1	Other	other
-0.468	0.00162	ENSG00000173660	UQCRH	ubiquinol-cytochrome c reductase hinge protein	Cytoplasm	enzyme
1.08	0.00189	ENSG00000130307	USHBP1	USH1 protein network component harmonin binding protein 1	Other	other
-0.296	0.00313	ENSG00000152484	USP12	ubiquitin specific peptidase 12	Cytoplasm	peptidase
0.891	0.000831	ENSG00000184979	USP18	ubiquitin specific peptidase 18	Cytoplasm	peptidase
-0.371	0.000544	ENSG00000103404	USP31	ubiquitin specific peptidase 31	Nucleus	peptidase
-0.222	0.000561	ENSG00000135913	USP37	ubiquitin specific peptidase 37	Nucleus	peptidase
-0.386	0.00274	ENSG00000132952	USPL1	ubiquitin specific peptidase like 1	Cytoplasm	peptidase
0.58	0.000169	ENSG00000111962	UST	uronyl 2-sulfotransferase	Cytoplasm	enzyme
0.385	0.003	ENSG00000152818	UTRN	utrophin	Plasma Membrane	transmembrane receptor
0.613	0.00325	ENSG00000274334	VASN	vasorin	Plasma Membrane	other
-0.988	0.00107	ENSG00000171724	VAT1L	vesicle amine transport 1 like	Other	enzyme
-0.598	2.7e-05	ENSG00000155959	VBP1	VHL binding protein 1	Cytoplasm	other
-0.362	0.00148	ENSG00000175073	VCPIP1	valosin containing protein interacting protein 1	Cytoplasm	peptidase
1.075	0.00122	ENSG00000150630	VEGFC	vascular endothelial growth factor C	Extracellular Space	growth factor
-0.466	0.000163	ENSG00000196715	VKORC1L1	vitamin K epoxide reductase complex subunit 1 like 1	Cytoplasm	enzyme
-0.353	0.000302	ENSG00000111237	VPS29	VPS29 retromer complex component	Cytoplasm	transporter
0.401	0.00156	ENSG00000176834	VSIG10	V-set and immunoglobulin domain containing 10	Other	other
-0.885	0.00197	ENSG00000170419	VSTM2A	V-set and transmembrane domain containing 2A	Extracellular Space	other
-0.26	0.000771	ENSG00000095787	WAC	WW domain containing adaptor with coiled-coil	Nucleus	other
-0.787	0.00334	ENSG00000112290	WASF1	WASP family member 1	Nucleus	other
-0.682	0.00149	ENSG00000085433	WDR47	WD repeat domain 47	Cytoplasm	other
-0.53	0.000666	ENSG00000091157	WDR7	WD repeat domain 7	Cytoplasm	other
-0.271	0.000426	ENSG00000140006	WDR89	WD repeat domain 89	Other	other
-0.845	0.00171	ENSG00000122574	WIPF3	WAS/WASL interacting protein family member 3	Plasma Membrane	other
-0.358	0.000216	ENSG00000196632	WNK3	WNK lysine deficient protein kinase 3	Plasma Membrane	kinase
0.851	0.00211	ENSG00000018408	WWTR1	WW domain containing transcription regulator 1	Nucleus	transcription regulator
1.147	0.000177	ENSG00000132530	XAF1	XIAP associated factor 1	Nucleus	other
0.401	0.0022	ENSG00000158156	XKR8	XK related 8	Plasma Membrane	transporter
-0.529	0.000495	ENSG00000143324	XPR1	xenotropic and polytropic retrovirus receptor 1	Plasma Membrane	ion channel
-0.486	0.0023	ENSG00000145817	YIPF5	Yip1 domain family member 5	Cytoplasm	other
0.37	0.00255	ENSG00000106636	YKT6	YKT6 v-SNARE homolog	Cytoplasm	enzyme
-0.512	0.00312	ENSG00000119801	YPEL5	yippee like 5	Nucleus	other
-0.41	0.000259	ENSG00000196449	YRDC	yrdC N6-threonylcarbamoyltransferase domain containing	Cytoplasm	enzyme
-0.708	0.00179	ENSG00000166913	YWHAB	tyrosine 3-monooxygenase/tryptophan 5-monooxygenase activation protein beta	Cytoplasm	other
-0.899	0.00172	ENSG00000170027	YWHAG	tyrosine 3-monooxygenase/tryptophan 5-monooxygenase activation protein gamma	Cytoplasm	other
-1.036	0.000616	ENSG00000128245	YWHAH	tyrosine 3-monooxygenase/tryptophan 5-monooxygenase activation protein eta	Cytoplasm	transcription regulator
-0.458	0.000223	ENSG00000134308	YWHAQ	tyrosine 3-monooxygenase/tryptophan 5-monooxygenase activation protein theta	Cytoplasm	other
-0.746	0.000703	ENSG00000164924	YWHAZ	tyrosine 3-monooxygenase/tryptophan 5-monooxygenase activation protein zeta	Cytoplasm	enzyme
-0.558	4.01e-06	ENSG00000066422	ZBTB11	zinc finger and BTB domain containing 11	Nucleus	transcription regulator
-0.414	0.000238	ENSG00000112365	ZBTB24	zinc finger and BTB domain containing 24	Nucleus	transcription regulator
0.814	0.00161	ENSG00000179627	ZBTB42	zinc finger and BTB domain containing 42	Cytoplasm	transcription regulator
0.571	0.00141	ENSG00000160685	ZBTB7B	zinc finger and BTB domain containing 7B	Nucleus	transcription regulator
0.574	0.00041	ENSG00000184828	ZBTB7C	zinc finger and BTB domain containing 7C	Nucleus	transcription regulator
-0.552	0.000409	ENSG00000065548	ZC3H15	zinc finger CCCH-type containing 15	Cytoplasm	translation regulator
-1.358	5.84e-05	ENSG00000174460	ZCCHC12	zinc finger CCHC-type containing 12	Nucleus	transcription regulator
-0.214	0.00325	ENSG00000147905	ZCCHC7	zinc finger CCHC-type containing 7	Nucleus	other
-0.538	0.00119	ENSG00000204186	ZDBF2	zinc finger DBF-type containing 2	Nucleus	other
0.606	0.000156	ENSG00000160446	ZDHHC12	zinc finger DHHC-type palmitoyltransferase 12	Cytoplasm	enzyme
-0.304	0.0022	ENSG00000175893	ZDHHC21	zinc finger DHHC-type palmitoyltransferase 21	Plasma Membrane	enzyme
-0.82	0.00253	ENSG00000184307	ZDHHC23	zinc finger DHHC-type palmitoyltransferase 23	Other	other
-0.522	0.000569	ENSG00000104231	ZFAND1	zinc finger AN1-type containing 1	Cytoplasm	other
0.287	0.00228	ENSG00000156639	ZFAND3	zinc finger AN1-type containing 3	Other	other
-0.212	0.000966	ENSG00000142065	ZFP14	ZFP14 zinc finger protein	Nucleus	transcription regulator
-0.227	0.000676	ENSG00000121741	ZMYM2	zinc finger MYM-type containing 2	Nucleus	transcription regulator
0.391	0.000179	ENSG00000181896	ZNF101	zinc finger protein 101	Nucleus	transcription regulator
-0.49	0.00238	ENSG00000178386	ZNF223	zinc finger protein 223	Nucleus	other
-0.526	0.00267	ENSG00000277421	ZNF280B	zinc finger protein 280B	Other	other
-0.374	0.00193	ENSG00000131845	ZNF304	zinc finger protein 304	Nucleus	transcription regulator
0.679	0.000195	ENSG00000161642	ZNF385A	zinc finger protein 385A	Nucleus	other
0.438	0.000886	ENSG00000186918	ZNF395	zinc finger protein 395	Cytoplasm	transcription regulator
-0.375	0.0004	ENSG00000170954	ZNF415	zinc finger protein 415	Nucleus	transcription regulator
-0.277	0.00101	ENSG00000197050	ZNF420	zinc finger protein 420	Nucleus	other
0.369	0.00129	ENSG00000167685	ZNF444	zinc finger protein 444	Nucleus	transcription regulator
-0.24	0.000538	ENSG00000112200	ZNF451	zinc finger protein 451	Nucleus	enzyme
-0.753	0.000396	ENSG00000173258	ZNF483	zinc finger protein 483	Nucleus	transcription regulator
-0.182	0.000134	ENSG00000168813	ZNF507	zinc finger protein 507	Nucleus	transcription regulator
-0.265	6.81e-05	ENSG00000186020	ZNF529	zinc finger protein 529	Other	other
-0.436	0.00282	ENSG00000171817	ZNF540	zinc finger protein 540	Cytoplasm	translation regulator
-0.284	0.00032	ENSG00000276340	ZNF623	zinc finger protein 623	Nucleus	transcription regulator
-0.359	0.00308	ENSG00000198093	ZNF649	zinc finger protein 649	Nucleus	transcription regulator
-0.258	0.00315	ENSG00000175105	ZNF654	zinc finger protein 654	Other	other
0.617	0.000182	ENSG00000183779	ZNF703	zinc finger protein 703	Nucleus	other
-0.346	6.31e-06	ENSG00000120963	ZNF706	zinc finger protein 706	Other	other
0.299	0.00278	ENSG00000142409	ZNF787	zinc finger protein 787	Nucleus	other
0.666	0.00147	ENSG00000152475	ZNF837	zinc finger protein 837	Other	other
-0.247	0.00312	ENSG00000198040	ZNF84	zinc finger protein 84	Nucleus	transcription regulator
-0.469	0.00115	ENSG00000167232	ZNF91	zinc finger protein 91	Nucleus	transcription regulator
-0.445	0.00149	ENSG00000146757	ZNF92	zinc finger protein 92	Nucleus	transcription regulator
0.336	0.00281	ENSG00000288360	ZSWIM4	zinc finger SWIM-type containing 4	Other	other
-0.559	0.000824	ENSG00000162378	ZYG11B	zyg-11 family member B, cell cycle regulator	Other	other
